# Supplementary material for: (2S)-1,1-Dichloro-2-(2-chloro­phen­yl)-2-(4-chloro­phen­yl)ethane
Source: Acta Crystallogr Sect E Struct Rep Online. 2009 Jan 14;65(Pt 2):o297. doi: 10.1107/S160053680804405X (PMC2968283; doi:10.1107/S160053680804405X)
Supplement: Supplementary file 1 [file e-65-0o297-sup1.cif]

##############################################################################
###                                                                        ###
###        Electronic paper (Acta Crystallographica Section E)             ###
###                                                                        ###
##############################################################################
#                                                                            #
# This CIF contains the data in a paper accepted for publication in Acta     #
# Crystallographica Section E. It conforms to the requirements of Notes      #
# for Authors for Section E, and has been peer reviewed under the auspices   #
# of the IUCr Commission on Journals.                                        #
#                                                                            #
# Full details of the Crystallographic Information File format               #
# are given in the paper "The Crystallographic Information File (CIF):       #
# a New Standard Archive File for Crystallography" by S. R. Hall, F. H.      #
# Allen and I. D. Brown [Acta Cryst. (1991), A47, 655-685].                  #
#                                                                            #
# The current version of the core CIF dictionary is obtainable from          #
# ftp://ftp.iucr.org/pub/cif_core.dic. The current version number is 2.4.    #
#                                                                            #
# Software is freely available for graphical display of the structure(s) in  #
# this CIF.  For information consult the CIF home page http://www.iucr.org/  #
# cif/home.html                                                              #
#                                                                            #
# This file may be used for bona fide research purposes within the           #
# scientific community so long as proper attribution is given to the journal # 
# article from which it was obtained.                                        #
#                                                                            #
##############################################################################
                                             
data_I
_audit_creation_method     'Manual editing of the cif file from SHELXL-97'
_chemical_name_systematic
;
(2<i>S</i>)-1,1-Dichloro-2-(2-chlorophenyl)-2-(4-chlorophenyl)ethane
;
_chemical_name_common     ?
_chemical_formula_moiety     'C14 H10 Cl4'
_chemical_formula_sum     'C14 H10 Cl4'
_chemical_formula_iupac     'C14 H10 Cl4'
_chemical_formula_weight     320.02
_chemical_melting_point     ?
_symmetry_cell_setting     monoclinic
_symmetry_space_group_name_H-M     'P 21'
_symmetry_space_group_name_Hall     'P 2yb'
loop_
    _symmetry_equiv_pos_as_xyz
    'x, y, z'
    '-x, y+1/2, -z'
_cell_length_a     6.13530(10)
_cell_length_b     12.0715(2)
_cell_length_c     9.4525(2)
_cell_angle_alpha     90.00
_cell_angle_beta     103.5490(18)
_cell_angle_gamma     90.00
_cell_volume     680.59(2)
_cell_formula_units_Z     2
_cell_measurement_reflns_used     11963
_cell_measurement_theta_min     3.80
_cell_measurement_theta_max     32.14
_cell_measurement_temperature     100(2)
_exptl_crystal_description     plate
_exptl_crystal_colour     colourless
_exptl_crystal_size_max     0.34
_exptl_crystal_size_mid     0.24
_exptl_crystal_size_min     0.04
_exptl_crystal_density_diffrn     1.562
_exptl_crystal_density_meas     ?
_exptl_crystal_density_method     'not measured'
_exptl_crystal_F_000     324
_exptl_absorpt_coefficient_mu     0.846
_exptl_absorpt_correction_type     gaussian
_exptl_absorpt_process_details     '(CrysAlis RED; Oxford Diffraction, 2008)'
_exptl_absorpt_correction_T_min     0.814
_exptl_absorpt_correction_T_max     0.968
_exptl_special_details
;
;
_diffrn_ambient_temperature     100(2)
_diffrn_radiation_type     MoK\a
_diffrn_radiation_wavelength     0.71073
_diffrn_radiation_source     'Enhance (Mo) X-ray Source'
_diffrn_radiation_monochromator     graphite
_diffrn_measurement_device_type
         'Oxford Diffraction Xcalibur-3 \k-diffractometer with Sapphire-III CCD'
_diffrn_measurement_method     '\w scans at different \f'
_diffrn_detector_area_resol_mean     16.54
_diffrn_reflns_number     18569
_diffrn_reflns_av_R_equivalents     0.0321
_diffrn_reflns_av_sigmaI/netI     0.0312
_diffrn_reflns_theta_min     3.81
_diffrn_reflns_theta_max     32.24
_diffrn_reflns_theta_full     32.24
_diffrn_measured_fraction_theta_max     0.956
_diffrn_measured_fraction_theta_full     0.956
_diffrn_reflns_limit_h_min     -9
_diffrn_reflns_limit_h_max     9
_diffrn_reflns_limit_k_min     -17
_diffrn_reflns_limit_k_max     15
_diffrn_reflns_limit_l_min     -13
_diffrn_reflns_limit_l_max     14
_diffrn_standards_number     0
_diffrn_standards_interval_count     ?
_diffrn_standards_interval_time     ?
_diffrn_standards_decay_%     .
_refine_special_details
;
Refinement of <i>F</i>^2^ against ALL reflections. The weighted <i>R</i>-factor
<i>wR</i> and goodness of fit <i>S</i> are based on <i>F</i>^2^, conventional
<i>R</i>-factors <i>R</i> are based on <i>F</i>, with <i>F</i> set to zero for
negative <i>F</i>^2^. The threshold expression of <i>F</i>^2^ >
\s(<i>F</i>^2^) is used only for calculating <i>R</i>-factors(gt) <i>etc</i>.
and is not relevant to the choice of reflections for refinement.
<i>R</i>-factors based on <i>F</i>^2^ are statistically about twice as large
as those based on <i>F</i>, and <i>R</i>- factors based on ALL data will be
even larger.
;
_reflns_number_total     4258
_reflns_number_gt     3935
_reflns_threshold_expression     I>2\s(I)
_refine_ls_structure_factor_coef     Fsqd
_refine_ls_matrix_type     full
_refine_ls_R_factor_all     0.0298
_refine_ls_R_factor_gt     0.0259
_refine_ls_wR_factor_gt     0.0589
_refine_ls_wR_factor_ref     0.0598
_refine_ls_goodness_of_fit_ref     1.014
_refine_ls_restrained_S_all     1.014
_refine_ls_number_reflns     4258
_refine_ls_number_parameters     164
_refine_ls_number_restraints     1
_refine_ls_hydrogen_treatment     constr
_refine_ls_weighting_scheme     calc
_refine_ls_weighting_details
                 'calc w=1/[\s^2^(Fo^2^)+(0.0358P)^2^] where P=(Fo^2^+2Fc^2^)/3'
_atom_sites_solution_hydrogens     geom
_atom_sites_solution_primary     direct
_atom_sites_solution_secondary     difmap
_refine_ls_shift/su_max     0.001
_refine_ls_shift/su_mean     0.000
_refine_diff_density_max     0.402
_refine_diff_density_min     -0.306
_refine_ls_extinction_method     'SHELXL97 (Sheldrick, 2008)'
_refine_ls_extinction_coef     0.009(2)
_refine_ls_extinction_expression
                                  'Fc^*^=kFc[1+0.001xFc^2^\l^3^/sin(2\q)]^-1/4^'
_refine_ls_abs_structure_details     'Flack (1983), 1755 Friedel pairs'
_refine_ls_abs_structure_Flack     0.00(4)
loop_
    _atom_type_symbol
    _atom_type_description
    _atom_type_scat_dispersion_real
    _atom_type_scat_dispersion_imag
    _atom_type_scat_source
    'C' 'C' 0.0033 0.0016
                         'International Tables Vol C Tables 4.2.6.8 and 6.1.1.4'
    'H' 'H' 0.0000 0.0000
                         'International Tables Vol C Tables 4.2.6.8 and 6.1.1.4'
    'Cl' 'Cl' 0.1484 0.1585
                         'International Tables Vol C Tables 4.2.6.8 and 6.1.1.4'
_computing_data_collection     'Crysalis CCD (Oxford Diffraction, 2008)'
_computing_cell_refinement     'Crysalis RED (Oxford Diffraction, 2008)'
_computing_data_reduction     'Crysalis RED (Oxford Diffraction, 2008)'
_computing_structure_solution     'SHELXS97 (Sheldrick, 2008)'
_computing_structure_refinement     'SHELXL97 (Sheldrick, 2008)'
_computing_molecular_graphics     'DIAMOND (Bergerhoff, 1996)'
_computing_publication_material
                            'PLATON (Spek, 2003) and SHELXL97 (Sheldrick, 2008)'
loop_
    _atom_site_type_symbol
    _atom_site_label
    _atom_site_fract_x
    _atom_site_fract_y
    _atom_site_fract_z
    _atom_site_U_iso_or_equiv
    _atom_site_adp_type
    _atom_site_calc_flag
    _atom_site_refinement_flags
    _atom_site_occupancy
    _atom_site_disorder_assembly
    _atom_site_disorder_group
    C C1 0.5723(2) 0.58327(13) 0.35281(15) 0.0153(3) Uani d . 1 . .
    H H1 0.4179 0.5513 0.3360 0.018 Uiso calc R 1 . .
    C C2 0.5682(2) 0.70231(12) 0.40708(16) 0.0136(3) Uani d . 1 . .
    H H2 0.7233 0.7330 0.4219 0.016 Uiso calc R 1 . .
    Cl Cl1 0.75951(6) 0.50047(3) 0.48348(4) 0.02031(8) Uani d . 1 . .
    Cl Cl2 0.66068(6) 0.58092(3) 0.18581(4) 0.02172(9) Uani d . 1 . .
    C C3 0.4118(2) 0.77539(12) 0.29597(15) 0.0143(3) Uani d . 1 . .
    C C4 0.4896(3) 0.87540(13) 0.25332(16) 0.0178(3) Uani d . 1 . .
    H H4 0.6434 0.8943 0.2871 0.021 Uiso calc R 1 . .
    C C5 0.3459(3) 0.94815(14) 0.16209(16) 0.0196(3) Uani d . 1 . .
    H H5 0.4006 1.0162 0.1335 0.024 Uiso calc R 1 . .
    C C6 0.1222(3) 0.92006(14) 0.11361(15) 0.0174(3) Uani d . 1 . .
    C C7 0.0412(3) 0.81928(14) 0.15077(17) 0.0197(3) Uani d . 1 . .
    H H7 -0.1116 0.7996 0.1141 0.024 Uiso calc R 1 . .
    C C8 0.1859(2) 0.74824(14) 0.24185(17) 0.0185(3) Uani d . 1 . .
    H H8 0.1310 0.6796 0.2683 0.022 Uiso calc R 1 . .
    Cl Cl3 -0.06289(6) 1.01373(3) 0.00690(4) 0.02230(9) Uani d . 1 . .
    C C9 0.5012(2) 0.70772(12) 0.55256(16) 0.0149(3) Uani d . 1 . .
    C C10 0.3199(3) 0.64714(13) 0.57858(16) 0.0177(3) Uani d . 1 . .
    H H10 0.2424 0.5974 0.5062 0.021 Uiso calc R 1 . .
    C C11 0.2503(3) 0.65801(14) 0.70765(17) 0.0192(3) Uani d . 1 . .
    H H11 0.1263 0.6162 0.7223 0.023 Uiso calc R 1 . .
    C C12 0.3609(3) 0.72933(15) 0.81459(17) 0.0212(3) Uani d . 1 . .
    H H12 0.3129 0.7366 0.9026 0.025 Uiso calc R 1 . .
    C C13 0.5417(3) 0.79019(14) 0.79373(17) 0.0207(3) Uani d . 1 . .
    H H13 0.6192 0.8389 0.8674 0.025 Uiso calc R 1 . .
    C C14 0.6088(2) 0.77922(13) 0.66334(16) 0.0157(3) Uani d . 1 . .
    Cl Cl4 0.83309(6) 0.86142(3) 0.64058(4) 0.02012(8) Uani d . 1 . .
loop_
    _atom_site_aniso_label
    _atom_site_aniso_U_11
    _atom_site_aniso_U_22
    _atom_site_aniso_U_33
    _atom_site_aniso_U_12
    _atom_site_aniso_U_13
    _atom_site_aniso_U_23
    C1 0.0144(6) 0.0158(7) 0.0172(6) 0.0000(5) 0.0071(5) -0.0006(6)
    C2 0.0121(6) 0.0131(7) 0.0159(6) -0.0025(5) 0.0041(5) -0.0019(5)
    Cl1 0.01984(16) 0.01761(17) 0.02400(17) 0.00417(14) 0.00622(12) 0.00057(14)
    Cl2 0.02671(18) 0.02192(19) 0.02051(16) -0.00424(15) 0.01356(14)
                                                                    -0.00507(14)
    C3 0.0158(6) 0.0140(7) 0.0139(6) -0.0016(5) 0.0054(5) -0.0012(5)
    C4 0.0171(6) 0.0189(8) 0.0175(6) -0.0054(6) 0.0042(5) -0.0007(6)
    C5 0.0261(8) 0.0167(7) 0.0162(7) -0.0061(6) 0.0054(6) 0.0018(5)
    C6 0.0210(7) 0.0189(7) 0.0129(6) 0.0025(6) 0.0052(5) 0.0020(5)
    C7 0.0173(7) 0.0212(8) 0.0202(7) -0.0024(6) 0.0039(6) 0.0019(6)
    C8 0.0171(7) 0.0174(7) 0.0206(7) -0.0043(6) 0.0037(5) 0.0021(6)
    Cl3 0.02784(18) 0.02156(19) 0.01717(15) 0.00582(15) 0.00459(13) 0.00309(14)
    C9 0.0156(6) 0.0138(7) 0.0154(6) 0.0041(5) 0.0034(5) 0.0005(5)
    C10 0.0205(7) 0.0166(7) 0.0172(6) 0.0015(6) 0.0070(5) 0.0021(6)
    C11 0.0186(7) 0.0203(8) 0.0205(7) 0.0034(6) 0.0081(6) 0.0048(6)
    C12 0.0263(8) 0.0224(8) 0.0163(7) 0.0089(7) 0.0077(6) 0.0029(6)
    C13 0.0258(8) 0.0189(8) 0.0158(7) 0.0070(6) 0.0020(6) -0.0012(6)
    C14 0.0146(6) 0.0126(7) 0.0185(6) 0.0029(5) 0.0013(5) -0.0002(5)
    Cl4 0.01702(16) 0.01679(17) 0.02510(18) -0.00235(13) 0.00201(13)
                                                                    -0.00440(14)
_geom_special_details
;
All e.s.d.'s (except the e.s.d. in the dihedral angle between two l.s. planes)
are estimated using the full covariance matrix. The cell e.s.d.'s are taken
into account individually in the estimation of e.s.d.'s in distances, angles
and torsion angles; correlations between e.s.d.'s in cell parameters are only
used when they are defined by crystal symmetry. An approximate (isotropic)
treatment of cell e.s.d.'s is used for estimating e.s.d.'s involving l.s.
planes.
;
loop_
    _geom_bond_atom_site_label_1
    _geom_bond_atom_site_label_2
    _geom_bond_site_symmetry_2
    _geom_bond_distance
    _geom_bond_publ_flag
    C1 C2 . 1.528(2) ?
    C1 Cl1 . 1.7831(15) ?
    C1 Cl2 . 1.7855(14) ?
    C1 H1 . 1.0000 ?
    C2 C9 . 1.526(2) ?
    C2 C3 . 1.526(2) ?
    C2 H2 . 1.0000 ?
    C3 C4 . 1.392(2) ?
    C3 C8 . 1.399(2) ?
    C4 C5 . 1.391(2) ?
    C4 H4 . 0.9500 ?
    C5 C6 . 1.383(2) ?
    C5 H5 . 0.9500 ?
    C6 C7 . 1.390(2) ?
    C6 Cl3 . 1.7462(16) ?
    C7 C8 . 1.381(2) ?
    C7 H7 . 0.9500 ?
    C8 H8 . 0.9500 ?
    C9 C14 . 1.398(2) ?
    C9 C10 . 1.400(2) ?
    C10 C11 . 1.390(2) ?
    C10 H10 . 0.9500 ?
    C11 C12 . 1.379(2) ?
    C11 H11 . 0.9500 ?
    C12 C13 . 1.382(2) ?
    C12 H12 . 0.9500 ?
    C13 C14 . 1.394(2) ?
    C13 H13 . 0.9500 ?
    C14 Cl4 . 1.7503(16) ?
loop_
    _geom_contact_atom_site_label_1
    _geom_contact_atom_site_label_2
    _geom_contact_distance
    _geom_contact_site_symmetry_1
    _geom_contact_site_symmetry_2
    _geom_contact_publ_flag
    Cl1 Cl4 3.4370(5) . 2_746 y
    Cl2 Cl3 3.4888(5) . 2_645 y
loop_
    _geom_angle_atom_site_label_1
    _geom_angle_atom_site_label_2
    _geom_angle_atom_site_label_3
    _geom_angle_site_symmetry_1
    _geom_angle_site_symmetry_3
    _geom_angle
    _geom_angle_publ_flag
    C2 C1 Cl1 . . 110.68(10) ?
    C2 C1 Cl2 . . 110.12(10) ?
    Cl1 C1 Cl2 . . 108.88(8) ?
    C2 C1 H1 . . 109.0 ?
    Cl1 C1 H1 . . 109.0 ?
    Cl2 C1 H1 . . 109.0 ?
    C9 C2 C3 . . 109.67(11) ?
    C9 C2 C1 . . 111.82(12) ?
    C3 C2 C1 . . 111.69(12) ?
    C9 C2 H2 . . 107.8 ?
    C3 C2 H2 . . 107.8 ?
    C1 C2 H2 . . 107.8 ?
    C4 C3 C8 . . 118.35(14) ?
    C4 C3 C2 . . 119.83(13) ?
    C8 C3 C2 . . 121.69(13) ?
    C5 C4 C3 . . 121.07(14) ?
    C5 C4 H4 . . 119.5 ?
    C3 C4 H4 . . 119.5 ?
    C6 C5 C4 . . 119.09(15) ?
    C6 C5 H5 . . 120.5 ?
    C4 C5 H5 . . 120.5 ?
    C5 C6 C7 . . 121.11(15) ?
    C5 C6 Cl3 . . 119.54(13) ?
    C7 C6 Cl3 . . 119.33(12) ?
    C8 C7 C6 . . 119.01(14) ?
    C8 C7 H7 . . 120.5 ?
    C6 C7 H7 . . 120.5 ?
    C7 C8 C3 . . 121.31(14) ?
    C7 C8 H8 . . 119.3 ?
    C3 C8 H8 . . 119.3 ?
    C14 C9 C10 . . 116.49(13) ?
    C14 C9 C2 . . 121.46(13) ?
    C10 C9 C2 . . 121.92(13) ?
    C11 C10 C9 . . 121.65(15) ?
    C11 C10 H10 . . 119.2 ?
    C9 C10 H10 . . 119.2 ?
    C12 C11 C10 . . 120.19(15) ?
    C12 C11 H11 . . 119.9 ?
    C10 C11 H11 . . 119.9 ?
    C11 C12 C13 . . 120.04(14) ?
    C11 C12 H12 . . 120.0 ?
    C13 C12 H12 . . 120.0 ?
    C12 C13 C14 . . 119.25(15) ?
    C12 C13 H13 . . 120.4 ?
    C14 C13 H13 . . 120.4 ?
    C13 C14 C9 . . 122.37(15) ?
    C13 C14 Cl4 . . 117.29(12) ?
    C9 C14 Cl4 . . 120.33(12) ?
loop_
    _geom_torsion_atom_site_label_1
    _geom_torsion_atom_site_label_2
    _geom_torsion_atom_site_label_3
    _geom_torsion_atom_site_label_4
    _geom_torsion_site_symmetry_1
    _geom_torsion_site_symmetry_2
    _geom_torsion_site_symmetry_3
    _geom_torsion_site_symmetry_4
    _geom_torsion
    _geom_torsion_publ_flag
    Cl1 C1 C2 C9 . . . . -57.58(13) ?
    Cl2 C1 C2 C9 . . . . -178.02(9) ?
    Cl1 C1 C2 C3 . . . . 179.08(9) ?
    Cl2 C1 C2 C3 . . . . 58.64(13) ?
    C9 C2 C3 C4 . . . . 107.05(15) ?
    C1 C2 C3 C4 . . . . -128.40(14) ?
    C9 C2 C3 C8 . . . . -68.77(17) ?
    C1 C2 C3 C8 . . . . 55.78(18) ?
    C8 C3 C4 C5 . . . . 1.6(2) ?
    C2 C3 C4 C5 . . . . -174.36(14) ?
    C3 C4 C5 C6 . . . . 0.1(2) ?
    C4 C5 C6 C7 . . . . -2.1(2) ?
    C4 C5 C6 Cl3 . . . . 176.66(12) ?
    C5 C6 C7 C8 . . . . 2.3(2) ?
    Cl3 C6 C7 C8 . . . . -176.42(12) ?
    C6 C7 C8 C3 . . . . -0.6(2) ?
    C4 C3 C8 C7 . . . . -1.3(2) ?
    C2 C3 C8 C7 . . . . 174.53(14) ?
    C3 C2 C9 C14 . . . . -96.67(15) ?
    C1 C2 C9 C14 . . . . 138.85(14) ?
    C3 C2 C9 C10 . . . . 78.99(17) ?
    C1 C2 C9 C10 . . . . -45.48(18) ?
    C14 C9 C10 C11 . . . . 0.2(2) ?
    C2 C9 C10 C11 . . . . -175.63(14) ?
    C9 C10 C11 C12 . . . . -0.3(2) ?
    C10 C11 C12 C13 . . . . -0.1(2) ?
    C11 C12 C13 C14 . . . . 0.6(2) ?
    C12 C13 C14 C9 . . . . -0.7(2) ?
    C12 C13 C14 Cl4 . . . . 178.08(12) ?
    C10 C9 C14 C13 . . . . 0.3(2) ?
    C2 C9 C14 C13 . . . . 176.15(14) ?
    C10 C9 C14 Cl4 . . . . -178.44(11) ?
    C2 C9 C14 Cl4 . . . . -2.55(19) ?
data_global
_journal_date_recd_electronic     2008-12-15
_journal_date_accepted     2008-12-27
_journal_name_full     'Acta Crystallographica, Section E'
_journal_year     2009
_journal_volume     65
_journal_issue      2
_journal_page_first     o297
_journal_page_last     o297
_journal_paper_category     QO
_journal_coeditor_code     BQ2116
_publ_contact_author
;
  Lars Eriksson
  Department of Physical, Inorganic and Structural Chemistry
  Arrhenius laboratory
  Stockholm University
  S-106 91 Stockholm
  Sweden
;
_publ_contact_author_email     lerik@struc.su.se
_publ_contact_author_fax     '+46 8 16 31 18'
_publ_contact_author_phone     '+46 8 16 23 94'
_publ_section_title
;
(2<i>S</i>)-1,1-Dichloro-2-(2-chlorophenyl)-2-(4-chlorophenyl)ethane
;
loop_
    _publ_author_name
    _publ_author_address
    'Cantillana, Tatiana'
;
  Department of Environmental Chemistry
  Stockholm University
  SE-106 91 Stockholm
  Sweden
;
    'Eriksson, Lars'
;
  Department of Physical, Inorganic and Structural Chemistry
  Stockholm University
  SE-106 91 Stockholm
  Sweden
;
