# Supplementary material for: (2S)-1,1-Dichloro-2-(2-chloro­phen­yl)-2-(4-chloro­phen­yl)ethane
Source: Acta Crystallogr Sect E Struct Rep Online. 2009 Jan 14;65(Pt 2):o297. doi: 10.1107/S160053680804405X (PMC2968283; doi:10.1107/S160053680804405X)
Supplement: Supplementary file 2 [file e-65-0o297-Isup2.hkl]

# 
# h,k,l, Fc-squared, Fo-squared, sigma(Fo-squared) and status flag 
# 
data_I
_shelx_title 'E CrysAlis p4p export at Wed Nov 12 14:15:07 2008' 
_shelx_refln_list_code          4 
_shelx_F_calc_maximum       85.18 
_exptl_crystal_F_000       324.00 
_reflns_d_resolution_high  0.6661 
 
loop_ 
 _symmetry_equiv_pos_as_xyz 
 'x, y, z' 
 '-x, y+1/2, -z' 
 
_cell_length_a     6.1353 
_cell_length_b    12.0715 
_cell_length_c     9.4525 
_cell_angle_alpha  90.000 
_cell_angle_beta  103.549 
_cell_angle_gamma  90.000 
 
_shelx_F_squared_multiplier     1.000 
 
loop_ 
 _refln_index_h 
 _refln_index_k 
 _refln_index_l 
 _refln_F_squared_calc 
 _refln_F_squared_meas 
 _refln_F_squared_sigma 
 _refln_observed_status 
   1 -17   0       85.97       92.60      7.18 o 
   2 -17   0       69.43       58.88     13.90 o 
   0 -16   0      119.35      124.63     10.36 o 
   1 -16   0      106.90      126.25      7.50 o 
   2 -16   0      102.80      103.64      6.41 o 
   3 -16   0      220.96      230.55      9.54 o 
   4 -16   0       49.39       51.32     13.51 o 
   1 -15   0       82.22       88.37      5.56 o 
   2 -15   0      151.77      147.16      6.76 o 
   3 -15   0       67.01       67.76      6.14 o 
   4 -15   0       81.23       83.87      8.50 o 
   0 -14   0     1545.05     1516.28     26.49 o 
   1 -14   0       42.36       33.76      4.29 o 
   2 -14   0       88.09       87.89      5.37 o 
   3 -14   0       69.59       66.04      4.98 o 
   4 -14   0        4.17        0.79      4.23 o 
   5 -14   0        1.45        1.52      6.17 o 
   1 -13   0      156.74      161.30      5.32 o 
   2 -13   0      362.33      354.96      7.59 o 
   3 -13   0      116.61      112.70      4.42 o 
   4 -13   0       28.25       32.49      3.76 o 
   5 -13   0       28.11       23.36      4.97 o 
   6 -13   0        3.70        3.24     10.21 o 
   0 -12   0      523.46      472.17     13.60 o 
   1 -12   0      181.03      183.89      4.77 o 
   2 -12   0      312.22      300.11      5.58 o 
   3 -12   0      290.88      292.59      5.89 o 
   4 -12   0       55.99       56.46      4.36 o 
   5 -12   0       46.85       43.24      4.52 o 
   6 -12   0       93.90       95.70      6.66 o 
   1 -11   0      935.83      889.74      8.97 o 
   2 -11   0       12.10       16.11      2.21 o 
   3 -11   0      114.36      116.92      3.65 o 
   4 -11   0      257.74      262.66      5.71 o 
   5 -11   0       43.46       41.05      4.41 o 
   6 -11   0       17.60       16.88      4.79 o 
   7 -11   0       18.18       17.44     15.18 o 
   0 -10   0      441.18      404.65      6.36 o 
   1 -10   0      531.93      504.27      5.48 o 
   2 -10   0      249.98      237.89      4.33 o 
   3 -10   0       40.36       35.74      2.41 o 
   4 -10   0      181.57      180.18      4.67 o 
   5 -10   0       38.65       45.41      4.58 o 
   6 -10   0      357.19      332.12     12.34 o 
   7 -10   0       65.53       65.68      7.72 o 
   1  -9   0      168.26      173.85      3.14 o 
   2  -9   0      846.55      815.37      6.71 o 
   3  -9   0      611.75      587.72      5.80 o 
   4  -9   0      452.22      429.72      7.35 o 
   5  -9   0      169.49      168.59      6.77 o 
   6  -9   0       31.81       32.22      4.26 o 
   7  -9   0       76.53       85.05      8.17 o 
   0  -8   0      703.12      663.97      7.15 o 
   1  -8   0      571.58      537.63      5.72 o 
   2  -8   0      355.29      346.00      3.86 o 
   3  -8   0      374.82      381.09      5.26 o 
   4  -8   0      164.66      162.18      3.82 o 
   5  -8   0       45.02       43.62      3.65 o 
   6  -8   0      305.34      333.80      8.87 o 
   7  -8   0       26.73       31.52      5.11 o 
   8  -8   0        2.37       -7.94     16.69 o 
   1  -7   0      814.28      826.48      5.60 o 
   2  -7   0       49.08       52.93      1.60 o 
   3  -7   0      743.34      698.61      5.93 o 
   4  -7   0      338.88      339.45      5.07 o 
   5  -7   0      308.08      306.33      8.02 o 
   6  -7   0       39.89       50.53      4.69 o 
   7  -7   0      271.12      273.23      8.55 o 
   8  -7   0       28.46        7.62     15.42 o 
   0  -6   0      663.18      641.42      5.11 o 
   1  -6   0     1690.71     1658.89      7.83 o 
   2  -6   0       59.28       73.45      1.86 o 
   3  -6   0      564.29      547.30      7.76 o 
   4  -6   0      716.03      700.47      6.59 o 
   5  -6   0        1.72        4.24      2.69 o 
   6  -6   0      347.27      343.02      8.32 o 
   7  -6   0       13.16       16.93      4.27 o 
   8  -6   0       15.29       16.09      7.07 o 
   1  -5   0      161.79      162.94      1.72 o 
   2  -5   0     1093.64     1071.70     10.77 o 
   3  -5   0     1214.51     1221.94      7.99 o 
   4  -5   0      737.11      721.35      5.62 o 
   5  -5   0      205.95      199.88      5.07 o 
   6  -5   0       22.32       16.45      3.55 o 
   7  -5   0       70.27       61.77      5.06 o 
   8  -5   0       94.18       88.20      7.27 o 
   0  -4   0     1564.27     1617.93      9.56 o 
   1  -4   0       22.39       26.57      1.31 o 
   2  -4   0      161.96      191.53      2.16 o 
   3  -4   0      273.61      274.79      3.16 o 
   4  -4   0      332.36      333.17      7.85 o 
   5  -4   0       80.77       76.29      4.24 o 
   6  -4   0      767.00      738.10     11.05 o 
   7  -4   0      114.11      118.11      6.85 o 
   8  -4   0       60.74       73.08      6.67 o 
   1  -3   0     4564.57     4647.90     16.25 o 
   2  -3   0      257.38      277.91      2.54 o 
   3  -3   0     1707.75     1731.89      9.34 o 
   4  -3   0      525.85      504.26      5.16 o 
   5  -3   0      510.96      524.27      6.43 o 
   6  -3   0       64.98       55.95      3.64 o 
   7  -3   0       89.14       92.15      6.25 o 
   8  -3   0        2.77        9.22      5.56 o 
   1  -2   0     3145.14     3312.05      7.40 o 
   2  -2   0      614.35      660.68      5.92 o 
   3  -2   0     1825.44     1768.97     13.81 o 
   4  -2   0       92.60       96.13      2.14 o 
   5  -2   0      168.39      160.04      4.42 o 
   6  -2   0      193.64      189.79      5.32 o 
   7  -2   0      156.66      165.08      7.37 o 
   8  -2   0        4.87        5.58      5.46 o 
   1  -1   0      768.01      820.90      6.88 o 
   2  -1   0     2379.82     2403.47     15.43 o 
   3  -1   0      475.24      437.72      4.67 o 
   4  -1   0      290.62      305.85      4.65 o 
   5  -1   0       82.45       92.15      4.03 o 
   6  -1   0       27.25       32.06      3.55 o 
   7  -1   0      119.57      124.92      5.80 o 
   8  -1   0      108.31      104.78      7.07 o 
   2   0   0      131.55      129.29      2.29 o 
   3   0   0        0.64        2.57      1.49 o 
   4   0   0       45.98       42.60      2.32 o 
   5   0   0       19.63       24.04      2.88 o 
   6   0   0       12.81       15.80      3.22 o 
   7   0   0       98.18      105.18      5.31 o 
   8   0   0       12.25       13.19      5.32 o 
   1   1   0      733.09      795.68      5.75 o 
   2   1   0     2408.11     2433.71     21.84 o 
   3   1   0      456.88      422.61      5.25 o 
   4   1   0      288.70      310.25      4.66 o 
   5   1   0       82.58       80.58      5.84 o 
   6   1   0       27.69       28.86      3.42 o 
   7   1   0      121.11      120.66      5.65 o 
   8   1   0      108.00       96.29      6.80 o 
   1   2   0     3163.28     3306.72     30.29 o 
   2   2   0      627.23      669.23     11.94 o 
   3   2   0     1819.01     1776.71     23.28 o 
   4   2   0       95.80      102.52      3.47 o 
   5   2   0      163.57      156.84      4.72 o 
   6   2   0      197.90      190.07      5.73 o 
   7   2   0      154.06      154.94      7.07 o 
   8   2   0        4.51        8.28      6.33 o 
   1   3   0     4523.37     4652.39     33.10 o 
   2   3   0      249.82      259.15      3.42 o 
   3   3   0     1711.33     1704.07     21.01 o 
   4   3   0      533.39      508.22      8.13 o 
   5   3   0      502.33      508.78      7.62 o 
   6   3   0       63.80       60.02      4.59 o 
   7   3   0       90.11       86.58      7.08 o 
   8   3   0        2.70        1.51      6.63 o 
   0   4   0     1537.07     1570.55     13.31 o 
   1   4   0       24.72       25.32      3.87 o 
   2   4   0      168.21      189.17      3.00 o 
   3   4   0      274.36      277.72      4.40 o 
   4   4   0      327.83      315.20      9.62 o 
   5   4   0       78.24       80.23      3.65 o 
   6   4   0      780.92      759.68     14.69 o 
   7   4   0      111.07      111.62      7.76 o 
   8   4   0       58.63       56.79      7.85 o 
   1   5   0      157.09      157.21      5.03 o 
   2   5   0     1097.00     1053.44     18.92 o 
   3   5   0     1220.58     1209.66     11.47 o 
   4   5   0      728.98      713.80     11.33 o 
   5   5   0      211.38      207.60      9.39 o 
   6   5   0       23.48       20.22      4.87 o 
   7   5   0       70.88       75.62      7.12 o 
   8   5   0       97.22      100.79      8.59 o 
   0   6   0      675.32      648.92     10.75 o 
   1   6   0     1670.84     1675.59     21.07 o 
   2   6   0       56.97       61.68      5.88 o 
   3   6   0      583.36      540.14     17.60 o 
   4   6   0      728.76      698.39     14.42 o 
   5   6   0        1.43        5.55      4.76 o 
   6   6   0      341.80      346.55     10.83 o 
   7   6   0       13.48       13.85      5.76 o 
   8   6   0       15.57        4.03      7.24 o 
   1   7   0      805.60      810.69     12.36 o 
   2   7   0       47.98       42.91      2.20 o 
   3   7   0      738.69      733.85     19.95 o 
   4   7   0      344.89      318.34     11.58 o 
   5   7   0      303.86      299.19     11.40 o 
   6   7   0       41.75       44.28      7.14 o 
   7   7   0      271.50      260.17     10.97 o 
   8   7   0       28.77       13.60     14.09 o 
   0   8   0      709.19      693.33     12.82 o 
   1   8   0      574.51      533.82     11.55 o 
   2   8   0      366.22      371.18     13.62 o 
   3   8   0      374.52      387.20     15.62 o 
   4   8   0      161.42      156.44     10.05 o 
   5   8   0       45.31       41.95      6.23 o 
   6   8   0      312.92      313.46     13.33 o 
   7   8   0       25.42       20.65      6.40 o 
   1   9   0      162.49      149.33      8.51 o 
   2   9   0      840.95      813.13     20.19 o 
   3   9   0      611.79      575.74     19.42 o 
   4   9   0      438.10      431.86     12.79 o 
   5   9   0      171.35      168.88      9.78 o 
   6   9   0       30.01       23.32      6.87 o 
   7   9   0       78.68       89.22      8.09 o 
   0  10   0      438.41      419.57     11.36 o 
   1  10   0      536.51      510.99     14.89 o 
   2  10   0      234.26      237.89     12.22 o 
   3  10   0       44.19       55.48      8.29 o 
   4  10   0      179.06      181.49     14.22 o 
   5  10   0       39.64       42.37      8.53 o 
   6  10   0      346.59      374.61     14.97 o 
   7  10   0       68.73       76.87     13.77 o 
   1  11   0      960.93      970.30     20.78 o 
   2  11   0       12.17        8.46      5.96 o 
   3  11   0      115.38      125.20     11.38 o 
   4  11   0      260.92      265.64     16.77 o 
   5  11   0       43.44       45.88      8.08 o 
   6  11   0       17.82       19.07      7.48 o 
   2  12   0      311.35      310.49     14.73 o 
   3  12   0      288.15      287.02     16.02 o 
   4  12   0       53.72       54.62     10.60 o 
   5  12   0       44.42       45.43      7.47 o 
   6  12   0       96.33      108.52     15.11 o 
   3  13   0      119.94      121.66     12.21 o 
   4  13   0       29.46       36.15     10.01 o 
   5  13   0       27.43       10.79     10.63 o 
   4  14   0        3.60       -0.70     10.57 o 
   5  14   0        1.35       -9.14     12.83 o 
  -2 -17   1      105.04      107.43     15.99 o 
  -1 -17   1      103.20       96.44      7.32 o 
   0 -17   1      140.94      146.56      8.22 o 
   1 -17   1      215.93      213.77     12.48 o 
  -4 -16   1       19.91       32.02     13.53 o 
  -3 -16   1        3.52       -0.42      6.59 o 
  -2 -16   1      105.48      109.65      7.23 o 
  -1 -16   1        9.74       10.29      5.03 o 
   0 -16   1       44.67       45.01      5.62 o 
   1 -16   1      392.64      409.96     10.42 o 
   2 -16   1       40.66       46.30      5.96 o 
   3 -16   1       37.66       33.27      7.15 o 
  -5 -15   1       75.65       76.15     14.44 o 
  -4 -15   1       15.46       23.70      5.64 o 
  -3 -15   1        5.33        0.05      5.11 o 
  -2 -15   1      107.38      109.41      6.85 o 
  -1 -15   1       36.02       40.72      5.43 o 
   0 -15   1      129.65      139.54      6.42 o 
   1 -15   1       23.09       28.53      4.47 o 
   2 -15   1      122.94      131.90      6.51 o 
   3 -15   1      201.25      196.51     10.98 o 
   4 -15   1       35.74       46.83      5.38 o 
  -5 -14   1       64.44       80.43      7.86 o 
  -4 -14   1      288.58      295.34      8.58 o 
  -3 -14   1      124.31      126.72      5.58 o 
  -2 -14   1      476.83      511.51     11.64 o 
  -1 -14   1       30.49       29.00      3.93 o 
   0 -14   1      316.59      315.29      7.41 o 
   1 -14   1       47.07       44.58      3.98 o 
   2 -14   1        4.11        1.56      3.62 o 
   3 -14   1       99.70      100.74      5.35 o 
   4 -14   1       10.91       13.01      4.38 o 
   5 -14   1       24.13       24.96      6.50 o 
  -6 -13   1       20.09       16.26     10.10 o 
  -5 -13   1      213.52      200.76      7.88 o 
  -4 -13   1      192.98      182.79      7.98 o 
  -3 -13   1      192.99      185.96      5.08 o 
  -2 -13   1       83.74       84.98      4.34 o 
  -1 -13   1      108.04      108.48      4.66 o 
   0 -13   1      244.82      250.96      6.76 o 
   1 -13   1        4.29       10.62      3.17 o 
   2 -13   1        8.82        6.98      3.31 o 
   3 -13   1        7.19        9.35      3.31 o 
   4 -13   1       31.04       31.88      4.14 o 
   5 -13   1      275.94      287.56      9.11 o 
  -6 -12   1       62.51       60.46      5.94 o 
  -5 -12   1      261.20      261.77      8.89 o 
  -4 -12   1      152.51      153.95      4.61 o 
  -3 -12   1      114.97      105.26      3.75 o 
  -2 -12   1      698.49      649.94      7.86 o 
  -1 -12   1      502.44      482.86      6.76 o 
   0 -12   1       40.66       47.52      3.49 o 
   1 -12   1      350.99      341.70      9.21 o 
   2 -12   1       65.37       67.41      3.38 o 
   3 -12   1       56.45       53.98      3.69 o 
   4 -12   1      168.59      168.17      5.97 o 
   5 -12   1       56.03       62.60      5.30 o 
   6 -12   1       73.77       78.66      6.35 o 
  -7 -11   1        6.11       -2.32     13.65 o 
  -6 -11   1      105.31       90.87      5.62 o 
  -5 -11   1      150.58      155.57      6.99 o 
  -4 -11   1       20.35       22.51      2.79 o 
  -3 -11   1      537.91      520.45      6.34 o 
  -2 -11   1       97.73      105.32      3.29 o 
  -1 -11   1     1334.85     1261.86     12.50 o 
   0 -11   1       89.59       93.03      3.79 o 
   1 -11   1       70.22       80.13      3.02 o 
   2 -11   1       90.01       93.97      3.53 o 
   3 -11   1       86.78       94.38      3.71 o 
   4 -11   1      176.97      178.43      5.43 o 
   5 -11   1       38.68       38.44      4.36 o 
   6 -11   1        2.98        4.71      4.98 o 
  -7 -10   1       25.64       24.67      5.44 o 
  -6 -10   1       54.64       56.48      5.60 o 
  -5 -10   1       29.66       30.52      3.85 o 
  -4 -10   1      145.22      150.28      4.09 o 
  -3 -10   1       26.42       28.39      2.07 o 
  -2 -10   1       23.94       25.23      2.06 o 
  -1 -10   1      245.75      250.74      4.76 o 
   0 -10   1      283.43      255.96      3.56 o 
   1 -10   1      822.22      780.52      7.97 o 
   2 -10   1      267.78      260.26      4.48 o 
   3 -10   1       18.00       16.52      2.35 o 
   4 -10   1      657.23      644.18      8.82 o 
   5 -10   1      199.71      197.50      6.41 o 
   6 -10   1      107.32      106.09      6.31 o 
   7 -10   1       30.60       42.90      8.77 o 
  -7  -9   1       94.72      101.15      6.45 o 
  -6  -9   1      224.19      211.13      9.12 o 
  -5  -9   1      131.26      129.61      7.42 o 
  -4  -9   1      117.63      119.92      4.47 o 
  -3  -9   1       97.99      106.67      2.76 o 
  -2  -9   1       81.02       80.86      2.43 o 
  -1  -9   1      539.21      518.52      5.29 o 
   0  -9   1      752.52      722.03      6.93 o 
   1  -9   1      718.37      691.30      6.41 o 
   2  -9   1      410.77      396.76      5.05 o 
   3  -9   1       18.90       17.15      2.20 o 
   4  -9   1      328.75      332.10     11.69 o 
   5  -9   1      295.87      297.91      7.22 o 
   6  -9   1        1.91        7.43      4.35 o 
   7  -9   1       16.79       17.58      6.17 o 
  -8  -8   1       56.34       25.01     12.41 o 
  -7  -8   1       31.61       38.66      5.09 o 
  -6  -8   1       31.28       34.27      4.44 o 
  -5  -8   1      207.20      219.23      6.65 o 
  -4  -8   1      260.73      263.53      4.83 o 
  -3  -8   1       13.87       12.32      1.64 o 
  -2  -8   1     1068.21     1011.15      7.06 o 
  -1  -8   1      487.58      474.73      5.30 o 
   0  -8   1      412.67      413.46      3.76 o 
   1  -8   1      167.73      164.87      2.96 o 
   2  -8   1     2080.39     1976.32     10.11 o 
   3  -8   1      923.77      904.55      7.48 o 
   4  -8   1       23.33       23.39      2.47 o 
   5  -8   1        3.33        3.64      3.13 o 
   6  -8   1       11.01       10.85      4.14 o 
   7  -8   1       87.35       86.97      7.36 o 
  -7  -7   1      220.39      225.83      8.88 o 
  -6  -7   1       88.44       93.42      5.28 o 
  -5  -7   1       79.18       86.54      4.60 o 
  -4  -7   1      680.38      657.50      6.45 o 
  -3  -7   1      199.04      191.14      3.21 o 
  -2  -7   1      136.11      152.51      2.59 o 
  -1  -7   1      133.56      142.07      2.03 o 
   0  -7   1      150.94      157.27      2.32 o 
   1  -7   1     1414.13     1360.78     12.31 o 
   2  -7   1       29.58       40.30      1.41 o 
   3  -7   1      550.80      520.86     10.76 o 
   4  -7   1      198.14      191.89      4.27 o 
   5  -7   1      466.55      467.68      8.05 o 
   6  -7   1      172.15      164.35      6.54 o 
   7  -7   1       50.73       49.95      7.17 o 
  -8  -6   1      105.34      101.91      8.75 o 
  -7  -6   1       68.31       62.68      5.21 o 
  -6  -6   1      119.33      118.97      5.51 o 
  -5  -6   1      284.16      286.32      6.89 o 
  -4  -6   1       50.70       52.03      2.53 o 
  -3  -6   1      241.46      263.01      3.60 o 
  -2  -6   1     1392.74     1344.29      6.82 o 
  -1  -6   1      505.67      457.37      4.73 o 
   0  -6   1      428.37      451.01      3.38 o 
   1  -6   1       77.43      102.37      1.82 o 
   2  -6   1     2900.35     2757.60     15.40 o 
   3  -6   1      949.88      910.64      6.33 o 
   4  -6   1      182.39      192.38      4.26 o 
   5  -6   1       77.89       80.49      3.97 o 
   6  -6   1       85.62       92.08      5.22 o 
   7  -6   1      126.22      156.88      9.33 o 
   8  -6   1       64.53       50.61     13.97 o 
  -8  -5   1       82.32       87.62      7.12 o 
  -7  -5   1       83.14       86.38      5.37 o 
  -6  -5   1      220.82      220.42      6.68 o 
  -5  -5   1      235.31      233.78      6.13 o 
  -4  -5   1      543.51      533.99     10.86 o 
  -3  -5   1      361.15      352.62      4.08 o 
  -2  -5   1      338.74      373.44      3.44 o 
  -1  -5   1     1982.07     2007.13      9.09 o 
   0  -5   1     1908.31     1882.07      8.91 o 
   1  -5   1     1787.42     1784.71      7.24 o 
   2  -5   1     1585.12     1620.27     10.51 o 
   3  -5   1      228.70      241.67      3.32 o 
   4  -5   1      192.65      194.78      3.64 o 
   5  -5   1      258.04      247.49      5.72 o 
   6  -5   1      105.77      121.98      5.51 o 
   7  -5   1        0.60        0.57      4.93 o 
   8  -5   1       90.15      106.26     10.81 o 
  -8  -4   1      310.56      349.05     11.04 o 
  -7  -4   1       58.98       51.96      5.87 o 
  -6  -4   1      138.02      138.54      5.48 o 
  -5  -4   1       36.44       47.06      3.05 o 
  -4  -4   1      159.00      163.72      2.95 o 
  -3  -4   1      173.69      190.41      2.86 o 
  -2  -4   1      442.56      475.20      3.56 o 
  -1  -4   1     1217.59     1314.37      4.81 o 
   0  -4   1      422.70      442.59      2.56 o 
   1  -4   1      431.49      432.92      4.11 o 
   2  -4   1     1985.16     1925.33     11.01 o 
   3  -4   1       50.46       49.12      1.77 o 
   4  -4   1      924.23      898.49      7.34 o 
   5  -4   1      376.07      385.81      5.96 o 
   6  -4   1       55.11       61.35      4.35 o 
   7  -4   1       23.94       24.83      5.04 o 
   8  -4   1      182.87      189.34     10.56 o 
  -8  -3   1       21.68       20.97      5.50 o 
  -7  -3   1      114.34      115.32      5.69 o 
  -6  -3   1      352.93      354.90      6.80 o 
  -5  -3   1      688.92      692.03     12.06 o 
  -4  -3   1       33.89       36.18      1.90 o 
  -3  -3   1      854.52      854.31      6.24 o 
  -2  -3   1     1220.51     1234.43      4.88 o 
  -1  -3   1     4870.93     4977.06     11.75 o 
   0  -3   1     1419.30     1490.21      6.65 o 
   1  -3   1     3895.43     3983.22     20.26 o 
   2  -3   1     2109.13     2159.73     12.12 o 
   3  -3   1      951.97      930.60      6.49 o 
   4  -3   1      711.03      720.17      6.89 o 
   5  -3   1      117.47      107.19      3.74 o 
   6  -3   1       39.13       37.14      3.45 o 
   7  -3   1       73.73       75.55      6.05 o 
   8  -3   1      101.35       99.87      8.78 o 
  -8  -2   1      138.98      132.42      7.62 o 
  -7  -2   1      180.34      175.08      6.46 o 
  -6  -2   1       71.52       80.56      5.29 o 
  -5  -2   1      402.58      385.30      6.85 o 
  -4  -2   1      146.34      132.17      2.65 o 
  -3  -2   1      276.93      301.41      3.19 o 
  -2  -2   1     1862.60     1923.17      9.16 o 
  -1  -2   1     2992.25     3196.06      7.89 o 
   1  -2   1     7054.75     7304.15     40.36 o 
   2  -2   1     1762.01     1815.06      6.08 o 
   3  -2   1      283.73      315.28      3.18 o 
   4  -2   1      734.63      719.47      8.16 o 
   5  -2   1      101.85      106.86      3.47 o 
   6  -2   1      148.93      149.54      5.85 o 
   7  -2   1       68.70       69.06      5.70 o 
   8  -2   1       37.27       27.34      5.86 o 
  -8  -1   1       95.02       90.88      6.64 o 
  -7  -1   1      162.48      165.07      6.31 o 
  -6  -1   1       24.32       29.05      3.41 o 
  -5  -1   1      797.79      781.51      9.36 o 
  -4  -1   1      370.54      348.03      4.65 o 
  -3  -1   1       14.98       23.81      1.29 o 
  -2  -1   1      867.74      862.01      4.02 o 
  -1  -1   1      570.65      598.83      3.32 o 
   1  -1   1      173.60      189.33      1.87 o 
   2  -1   1      614.48      629.62      8.88 o 
   3  -1   1      423.66      440.75      7.92 o 
   4  -1   1      120.81      128.38      3.17 o 
   5  -1   1     1506.06     1442.25     12.75 o 
   6  -1   1      209.17      204.27      6.21 o 
   7  -1   1       51.31       41.80      4.53 o 
   8  -1   1       63.39       56.74      6.15 o 
  -9   0   1        2.21        2.68     17.38 o 
  -8   0   1       15.77       14.22      5.11 o 
  -7   0   1       20.95       21.45      3.89 o 
  -6   0   1       11.41        9.44      3.05 o 
  -5   0   1      275.20      258.59      5.74 o 
  -4   0   1     2339.89     2285.81     20.66 o 
  -3   0   1     2673.89     2741.07     10.85 o 
  -2   0   1     7255.20     7409.05     20.08 o 
   1   0   1     1846.39     1932.07     11.25 o 
   2   0   1        0.18        0.98      1.56 o 
   3   0   1      340.61      336.48      4.46 o 
   4   0   1       61.55       63.60      2.89 o 
   5   0   1      140.04      151.34      4.26 o 
   6   0   1        2.05        0.21      3.23 o 
   7   0   1      214.74      215.50      9.28 o 
   8   0   1      246.56      254.54      9.50 o 
  -9   1   1       20.77        2.39     17.62 o 
  -8   1   1       92.82       86.18      6.83 o 
  -7   1   1      168.13      173.03      6.26 o 
  -6   1   1       22.89       20.23      3.22 o 
  -5   1   1      792.73      769.58     11.28 o 
  -4   1   1      364.11      360.37      7.45 o 
  -3   1   1       11.01       20.62      1.93 o 
  -2   1   1      845.57      846.29      6.39 o 
  -1   1   1      570.43      605.64      5.55 o 
   1   1   1      181.58      204.39      3.50 o 
   2   1   1      613.29      630.94     10.89 o 
   3   1   1      425.40      425.93      6.27 o 
   4   1   1      116.81      127.19      3.48 o 
   5   1   1     1523.01     1432.39     12.83 o 
   6   1   1      211.27      223.94      6.34 o 
   7   1   1       49.89       49.97      4.62 o 
   8   1   1       66.42       64.65      7.66 o 
  -9   2   1       66.18       64.93     14.64 o 
  -8   2   1      137.07      143.18     11.27 o 
  -7   2   1      180.16      183.00      7.34 o 
  -6   2   1       73.23       81.69      4.26 o 
  -5   2   1      413.73      403.90      6.83 o 
  -4   2   1      148.34      141.59      3.85 o 
  -3   2   1      265.21      282.47      7.61 o 
  -2   2   1     1882.21     1947.22     16.68 o 
  -1   2   1     2966.95     3179.48     16.81 o 
   1   2   1     7146.08     7480.16     74.55 o 
   2   2   1     1741.56     1768.99     12.13 o 
   3   2   1      290.82      322.90      7.49 o 
   4   2   1      729.43      711.75      8.00 o 
   5   2   1       98.03       94.61      3.62 o 
   6   2   1      145.76      143.05      5.31 o 
   7   2   1       67.22       76.23      6.87 o 
   8   2   1       36.86       39.86      7.13 o 
  -8   3   1       23.56       19.60      6.16 o 
  -7   3   1      112.25      106.99      6.15 o 
  -6   3   1      346.35      332.56      8.31 o 
  -5   3   1      692.84      691.82     10.10 o 
  -4   3   1       33.19       36.60      2.68 o 
  -3   3   1      845.09      853.27      7.56 o 
  -2   3   1     1206.41     1198.31      7.40 o 
  -1   3   1     4937.20     5043.60     29.66 o 
   0   3   1     1394.26     1464.25     22.10 o 
   1   3   1     3854.75     3946.74     31.20 o 
   2   3   1     2138.20     2174.22      9.80 o 
   3   3   1      960.94      923.72      9.59 o 
   4   3   1      717.56      728.85      8.00 o 
   5   3   1      112.13      107.06      4.13 o 
   6   3   1       37.95       36.01      3.65 o 
   7   3   1       74.50       69.44      6.94 o 
   8   3   1      101.49       97.62      8.54 o 
  -8   4   1      308.83      310.41     12.15 o 
  -7   4   1       58.65       50.27      6.29 o 
  -6   4   1      141.93      140.60      5.95 o 
  -5   4   1       35.76       42.19      3.26 o 
  -4   4   1      150.07      157.17      4.19 o 
  -3   4   1      168.69      176.55      6.00 o 
  -2   4   1      459.88      507.07      7.59 o 
  -1   4   1     1230.49     1316.27     16.62 o 
   0   4   1      423.62      443.15      9.06 o 
   1   4   1      418.22      424.41      5.77 o 
   2   4   1     2032.28     1929.23     23.89 o 
   3   4   1       48.92       51.32      2.45 o 
   4   4   1      897.21      838.05     19.57 o 
   5   4   1      377.89      389.70      6.84 o 
   6   4   1       54.54       58.78      5.82 o 
   7   4   1       23.58       14.34      5.39 o 
   8   4   1      182.49      187.47     10.44 o 
  -8   5   1       81.55       86.08      8.27 o 
  -7   5   1       84.53       70.66      6.93 o 
  -6   5   1      218.51      225.90      8.82 o 
  -5   5   1      226.82      228.33      7.18 o 
  -4   5   1      545.47      519.93     13.40 o 
  -3   5   1      355.56      334.84      7.34 o 
  -2   5   1      343.13      376.54      6.78 o 
  -1   5   1     2012.48     2028.29     21.85 o 
   0   5   1     1888.05     1833.88     11.95 o 
   1   5   1     1825.13     1804.26     21.22 o 
   2   5   1     1563.48     1582.31     28.55 o 
   3   5   1      229.02      232.55      4.10 o 
   4   5   1      192.71      198.13      4.66 o 
   5   5   1      261.16      263.36     10.37 o 
   6   5   1      108.51      113.40      7.12 o 
   7   5   1        0.61        6.95      5.61 o 
   8   5   1       90.48      108.05      9.04 o 
  -8   6   1      107.06      103.41      9.59 o 
  -7   6   1       68.81       67.41      7.20 o 
  -6   6   1      118.89      114.19      8.78 o 
  -5   6   1      285.63      265.90     10.51 o 
  -4   6   1       53.47       52.28      3.77 o 
  -3   6   1      234.05      256.99      9.15 o 
  -2   6   1     1396.23     1352.03     17.46 o 
  -1   6   1      504.89      461.11     17.08 o 
   0   6   1      434.83      444.47      6.63 o 
   1   6   1       77.82      104.88      3.50 o 
   2   6   1     2841.96     2720.32     41.40 o 
   3   6   1      958.23      906.18      6.94 o 
   4   6   1      189.60      191.57      8.21 o 
   5   6   1       78.86       72.77      6.79 o 
   6   6   1       82.87       88.21      6.78 o 
   7   6   1      125.65      135.06      8.61 o 
   8   6   1       62.78       59.44     13.10 o 
  -8   7   1       68.68       86.33     10.35 o 
  -7   7   1      216.73      226.38     11.21 o 
  -6   7   1       89.32       88.72      8.31 o 
  -5   7   1       81.19       83.75     12.14 o 
  -4   7   1      682.07      644.20     17.66 o 
  -3   7   1      190.94      181.78     13.33 o 
  -2   7   1      134.80      149.69      4.82 o 
  -1   7   1      131.69      136.66      3.33 o 
   0   7   1      148.57      163.49      6.82 o 
   1   7   1     1416.79     1362.07     11.51 o 
   2   7   1       27.89       36.99      3.59 o 
   3   7   1      531.91      490.66     11.22 o 
   4   7   1      197.77      219.83      8.97 o 
   5   7   1      472.50      494.39     14.19 o 
   6   7   1      171.80      168.68      8.44 o 
   7   7   1       51.98       42.46      6.90 o 
   8   7   1       37.95       21.04     14.66 o 
  -7   8   1       31.39       32.57      7.61 o 
  -6   8   1       31.79       30.01      6.97 o 
  -5   8   1      210.08      229.65     10.59 o 
  -4   8   1      270.57      259.79     14.65 o 
  -3   8   1       15.51       10.54      6.24 o 
  -2   8   1     1068.61     1048.79     11.82 o 
  -1   8   1      499.30      494.34     23.16 o 
   0   8   1      412.95      396.12      7.16 o 
   1   8   1      173.85      173.06      9.59 o 
   2   8   1     2106.38     2010.39     30.07 o 
   3   8   1      908.68      911.33     23.29 o 
   4   8   1       25.29       25.44      4.98 o 
   5   8   1        2.90        5.46      5.02 o 
   6   8   1       10.92        9.72      6.21 o 
   7   8   1       84.71       94.39      8.12 o 
  -7   9   1       92.18       99.57     10.03 o 
  -6   9   1      221.30      226.61     11.95 o 
  -5   9   1      130.62      124.51     14.05 o 
  -4   9   1      116.53      117.14     11.27 o 
  -3   9   1       98.75      101.19      9.75 o 
  -2   9   1       82.15       71.47      7.71 o 
  -1   9   1      533.13      495.45     14.06 o 
   0   9   1      760.00      731.51     10.03 o 
   1   9   1      699.71      693.49     16.49 o 
   2   9   1      419.96      420.27     15.20 o 
   3   9   1       21.25       18.98      6.84 o 
   4   9   1      328.64      325.00     11.26 o 
   5   9   1      293.22      302.08     12.05 o 
   6   9   1        2.57       -2.87      6.51 o 
   7   9   1       16.79       22.22     10.88 o 
  -7  10   1       25.10       22.28      9.93 o 
  -6  10   1       52.42       52.04     13.29 o 
  -5  10   1       31.27       34.25     13.94 o 
  -4  10   1      144.35      143.02     12.61 o 
  -3  10   1       27.00       22.61      6.79 o 
  -2  10   1       27.98       33.45      6.51 o 
  -1  10   1      238.55      266.20     11.30 o 
   0  10   1      287.62      267.40     10.56 o 
   1  10   1      820.50      811.29     18.52 o 
   2  10   1      264.99      269.20     13.08 o 
   3  10   1       19.53       13.01      6.61 o 
   4  10   1      665.43      642.16     16.64 o 
   5  10   1      199.95      196.38     10.55 o 
   6  10   1      105.98       98.95     14.21 o 
  -7  11   1        6.19       12.61     14.14 o 
  -6  11   1      107.39       87.44      9.58 o 
  -5  11   1      154.33      166.44     10.55 o 
  -4  11   1       21.01       14.80      8.94 o 
  -3  11   1      545.93      537.91     20.06 o 
  -2  11   1       96.22      102.89      9.22 o 
  -1  11   1     1337.89     1259.90     23.63 o 
   1  11   1       75.14       71.64      7.09 o 
   2  11   1       86.77       83.53      8.77 o 
   3  11   1       88.27      100.12     10.58 o 
   4  11   1      177.56      186.33     16.36 o 
   5  11   1       39.09       39.22     10.71 o 
   6  11   1        2.56       -0.29     10.76 o 
  -6  12   1       65.87       70.81      9.22 o 
  -5  12   1      255.26      249.68     12.47 o 
  -4  12   1      152.23      153.88     14.19 o 
  -3  12   1      119.12      122.89     11.82 o 
  -2  12   1      671.98      656.98     20.35 o 
   2  12   1       68.85       72.94      8.53 o 
   3  12   1       57.04       48.36      9.40 o 
   4  12   1      168.47      174.70     14.85 o 
   5  12   1       55.66       71.61     12.99 o 
   6  12   1       74.45       58.74     13.43 o 
  -5  13   1      211.68      202.00     12.00 o 
  -4  13   1      196.46      169.01     14.66 o 
  -3  13   1      190.35      169.78     13.62 o 
   3  13   1        7.54        2.36      7.99 o 
   4  13   1       29.81       40.25      9.82 o 
   5  13   1      277.54      288.21     20.35 o 
  -5  14   1       63.48       78.08     13.16 o 
  -4  14   1      286.66      305.83     19.04 o 
   4  14   1       10.70        7.71     10.47 o 
   5  14   1       23.82       14.61     13.21 o 
  -5  15   1       75.34       51.67     13.70 o 
  -3 -17   2      288.98      294.46     22.87 o 
  -2 -17   2        8.22        6.68     13.07 o 
  -1 -17   2       94.21       93.05      8.48 o 
   0 -17   2       32.76       40.75      7.32 o 
  -3 -16   2       35.15       45.21      6.21 o 
  -2 -16   2      186.20      187.32      8.84 o 
  -1 -16   2      106.51      114.47      7.21 o 
   0 -16   2      105.07      109.75      6.80 o 
   1 -16   2        7.05        5.74      5.35 o 
   2 -16   2       10.95        7.99      4.96 o 
   3 -16   2       28.04       24.00      9.99 o 
  -5 -15   2        4.40       -6.48     14.24 o 
  -4 -15   2      153.84      151.05      7.93 o 
  -3 -15   2       65.27       77.71      6.52 o 
  -2 -15   2       83.69       78.79      6.33 o 
  -1 -15   2       83.52       78.46      4.92 o 
   0 -15   2       96.65      104.84      5.34 o 
   1 -15   2      153.99      172.60      7.02 o 
   2 -15   2       46.27       50.00      5.15 o 
   3 -15   2      199.61      201.95      7.95 o 
   4 -15   2       70.35       74.71      9.76 o 
  -5 -14   2      102.93      103.03     10.19 o 
  -4 -14   2      103.54      104.05      6.08 o 
  -3 -14   2       41.54       38.53      4.13 o 
  -2 -14   2       74.29       69.23      5.07 o 
  -1 -14   2       70.27       64.17      4.43 o 
   0 -14   2       57.35       63.40      4.34 o 
   1 -14   2      418.42      414.73      8.59 o 
   2 -14   2       59.39       61.79      5.12 o 
   3 -14   2        8.54       13.13      3.87 o 
   4 -14   2       51.77       48.92      5.40 o 
   5 -14   2       79.14       92.28     10.41 o 
  -6 -13   2       91.61       87.07     15.75 o 
  -5 -13   2       62.42       45.84      6.79 o 
  -4 -13   2       71.31       72.75      4.68 o 
  -3 -13   2       10.00        8.33      3.32 o 
  -2 -13   2       46.77       48.34      3.78 o 
  -1 -13   2        8.71        8.52      3.08 o 
   0 -13   2       69.20       79.67      4.86 o 
   1 -13   2       87.96       93.08      4.58 o 
   2 -13   2       50.86       56.98      5.16 o 
   3 -13   2      746.28      752.62     10.34 o 
   4 -13   2      221.11      211.11      7.74 o 
   5 -13   2       72.12       57.52      5.78 o 
  -6 -12   2      108.00      113.01      6.76 o 
  -5 -12   2        4.20        3.98      3.99 o 
  -4 -12   2       66.10       64.49      3.16 o 
  -3 -12   2       52.50       46.56      3.15 o 
  -2 -12   2      144.47      150.17      4.97 o 
  -1 -12   2       84.26       85.61      4.13 o 
   0 -12   2      122.17      121.26      4.65 o 
   1 -12   2      282.13      273.47      6.49 o 
   2 -12   2      315.18      306.19      9.28 o 
   3 -12   2       40.36       41.21      3.56 o 
   4 -12   2      210.49      213.88      7.42 o 
   5 -12   2       19.49       31.27      4.53 o 
   6 -12   2       89.74       87.04     13.28 o 
  -7 -11   2       95.85       98.07     11.79 o 
  -6 -11   2      179.30      178.80      7.85 o 
  -5 -11   2      193.02      174.94      6.22 o 
  -4 -11   2      390.32      377.20      6.27 o 
  -3 -11   2      323.17      320.93      5.14 o 
  -2 -11   2      158.97      149.99      3.53 o 
  -1 -11   2        4.26        6.23      2.15 o 
   0 -11   2      259.13      255.03      5.84 o 
   1 -11   2       13.49       13.10      2.31 o 
   2 -11   2      248.36      260.86      5.21 o 
   3 -11   2      183.51      188.02      5.22 o 
   4 -11   2       50.87       52.89      3.95 o 
   5 -11   2       97.95       99.32      5.55 o 
   6 -11   2      185.66      192.00      8.26 o 
  -7 -10   2       15.63       13.96      5.13 o 
  -6 -10   2      156.40      162.52      7.81 o 
  -5 -10   2      227.61      221.21      8.02 o 
  -4 -10   2       14.01       14.01      2.19 o 
  -3 -10   2       66.68       65.36      2.50 o 
  -2 -10   2       92.09       86.06      2.64 o 
  -1 -10   2      373.02      355.95      4.78 o 
   0 -10   2     1351.69     1281.43     13.46 o 
   1 -10   2      391.95      390.97      5.64 o 
   2 -10   2      427.98      434.21      6.98 o 
   3 -10   2      117.74      116.21      4.16 o 
   4 -10   2      558.80      547.82      8.40 o 
   5 -10   2       41.76       51.60      4.51 o 
   6 -10   2       26.90       30.10      5.15 o 
  -7  -9   2      114.54      114.53      7.97 o 
  -6  -9   2       22.74       21.76      4.35 o 
  -5  -9   2        5.57        2.76      3.61 o 
  -4  -9   2       58.96       63.54      2.79 o 
  -3  -9   2      960.17      910.39      7.08 o 
  -2  -9   2      356.13      361.73      4.38 o 
  -1  -9   2      267.28      273.65      3.95 o 
   0  -9   2       42.29       42.67      1.83 o 
   1  -9   2      117.71      112.68      3.53 o 
   2  -9   2      359.48      355.73      5.09 o 
   3  -9   2      284.99      294.42      5.32 o 
   4  -9   2       55.31       55.44      3.57 o 
   5  -9   2      244.58      238.43     12.99 o 
   6  -9   2       10.28       10.59      4.55 o 
   7  -9   2       85.96       62.39     14.14 o 
  -8  -8   2      122.90      121.59     15.62 o 
  -7  -8   2      107.75      116.94      7.41 o 
  -6  -8   2      182.35      192.73      6.87 o 
  -5  -8   2      299.91      313.40      6.95 o 
  -4  -8   2      350.25      335.27      5.42 o 
  -3  -8   2       57.62       61.18      2.22 o 
  -2  -8   2      499.63      468.40      4.24 o 
  -1  -8   2      843.54      829.13      9.37 o 
   0  -8   2      676.32      636.16      4.87 o 
   1  -8   2      354.15      342.90      4.14 o 
   2  -8   2       86.43       96.67      2.64 o 
   3  -8   2     1021.21      958.54      7.85 o 
   4  -8   2      135.71      136.44      4.31 o 
   5  -8   2      145.78      148.55      6.62 o 
   6  -8   2      182.60      192.79      7.41 o 
   7  -8   2      126.04      118.24      8.11 o 
  -8  -7   2        0.48       -0.32      7.00 o 
  -7  -7   2       30.38       32.90      5.45 o 
  -6  -7   2      164.72      162.54      7.77 o 
  -5  -7   2       58.57       60.98      3.81 o 
  -4  -7   2      106.22       99.16      3.65 o 
  -3  -7   2      206.45      209.78      3.34 o 
  -2  -7   2       40.34       43.86      1.67 o 
  -1  -7   2      182.10      188.04      3.36 o 
   0  -7   2      134.66      114.76      1.91 o 
   1  -7   2      760.30      732.19      4.79 o 
   2  -7   2      459.45      425.42      5.05 o 
   3  -7   2     1388.23     1320.76      9.36 o 
   4  -7   2       64.47       71.92      3.33 o 
   5  -7   2       16.01       14.57      3.26 o 
   6  -7   2      198.66      190.57     10.78 o 
   7  -7   2       69.78       69.71      7.03 o 
  -8  -6   2       61.92       64.25      6.40 o 
  -7  -6   2      287.31      278.10      8.69 o 
  -6  -6   2       69.17       65.30      4.63 o 
  -5  -6   2      194.82      182.37      5.22 o 
  -4  -6   2      259.55      250.62      4.31 o 
  -3  -6   2      104.93      107.70      2.69 o 
  -2  -6   2     1244.31     1269.76      9.87 o 
  -1  -6   2      442.72      450.15      3.31 o 
   0  -6   2     3010.29     2942.05     11.50 o 
   1  -6   2      444.03      423.17      4.88 o 
   2  -6   2      878.04      865.14      6.03 o 
   3  -6   2      236.40      236.72      4.97 o 
   4  -6   2      147.03      150.93      4.01 o 
   5  -6   2       57.46       70.71      4.33 o 
   6  -6   2      196.63      221.66      9.80 o 
   7  -6   2      160.05      154.64      9.59 o 
  -8  -5   2      111.17      119.30      7.54 o 
  -7  -5   2       34.71       37.11      4.55 o 
  -6  -5   2       11.49       13.63      3.44 o 
  -5  -5   2      288.04      286.61      6.03 o 
  -4  -5   2      307.53      325.97      4.55 o 
  -3  -5   2     2654.58     2453.56     13.30 o 
  -2  -5   2      439.66      471.80      3.66 o 
  -1  -5   2     1087.84     1054.63      5.87 o 
   0  -5   2      558.58      586.37      3.29 o 
   1  -5   2      561.69      593.49      4.65 o 
   2  -5   2      870.05      862.94      7.41 o 
   3  -5   2      343.42      341.97      5.13 o 
   4  -5   2      284.90      293.50      6.74 o 
   5  -5   2        2.25        3.44      3.00 o 
   6  -5   2       30.50       32.00      5.55 o 
   7  -5   2      142.29      146.29      9.28 o 
  -8  -4   2       43.36       48.85      5.85 o 
  -7  -4   2       12.87       15.36      4.08 o 
  -6  -4   2      145.34      144.59      5.50 o 
  -5  -4   2      613.54      604.68      7.61 o 
  -4  -4   2       70.79       74.03      2.30 o 
  -3  -4   2      144.55      156.16      2.51 o 
  -2  -4   2      246.78      277.24      2.53 o 
  -1  -4   2     1035.11      976.03      5.34 o 
   0  -4   2     2696.16     2698.49      9.60 o 
   1  -4   2     3061.97     3235.77     12.06 o 
   2  -4   2      569.77      570.89      4.70 o 
   3  -4   2       56.64       71.11      2.38 o 
   4  -4   2      828.99      785.51      8.21 o 
   5  -4   2      158.73      145.78      4.46 o 
   6  -4   2      125.98      131.75      7.76 o 
   7  -4   2      311.28      329.41     15.23 o 
   8  -4   2        4.56        3.02      9.39 o 
  -8  -3   2       64.10       64.18      7.21 o 
  -7  -3   2       47.69       55.77      4.71 o 
  -6  -3   2      104.32      102.05      5.40 o 
  -5  -3   2      173.27      169.95      4.80 o 
  -4  -3   2     1065.92     1031.05      9.49 o 
  -3  -3   2     2003.92     1951.96     16.81 o 
  -2  -3   2      238.08      238.30      4.78 o 
  -1  -3   2     1681.63     1752.89      7.28 o 
   0  -3   2     1957.06     1996.19      7.19 o 
   1  -3   2      949.70      980.90      4.46 o 
   2  -3   2      787.47      810.27      7.25 o 
   3  -3   2      373.21      363.43      4.56 o 
   4  -3   2       66.07       66.91      2.92 o 
   5  -3   2      134.15      130.95      3.91 o 
   6  -3   2      333.63      342.76      8.94 o 
   7  -3   2      185.86      217.38     12.04 o 
   8  -3   2        8.36        8.90      7.19 o 
  -8  -2   2       90.23       97.25      7.66 o 
  -7  -2   2      218.94      221.17      7.94 o 
  -6  -2   2      372.02      355.76      7.44 o 
  -5  -2   2       17.03       16.41      2.72 o 
  -4  -2   2      402.78      393.00      7.48 o 
  -3  -2   2      391.74      428.61      3.63 o 
  -2  -2   2     1627.72     1597.84      7.47 o 
  -1  -2   2     2046.01     2127.02      9.60 o 
   0  -2   2     4602.47     4807.96     22.81 o 
   1  -2   2      620.79      637.15      4.13 o 
   2  -2   2       42.78       58.27      1.84 o 
   3  -2   2      133.49      136.01      2.82 o 
   4  -2   2     1188.43     1155.38      8.76 o 
   5  -2   2      161.98      162.37      4.64 o 
   6  -2   2      423.76      417.11      9.69 o 
   7  -2   2       10.84        7.85      5.77 o 
   8  -2   2      102.41      110.30      9.59 o 
  -8  -1   2       17.71       18.78      5.06 o 
  -7  -1   2      519.31      491.57      9.50 o 
  -6  -1   2      356.68      334.66      7.21 o 
  -5  -1   2       14.57       13.58      2.67 o 
  -4  -1   2      802.12      789.35     11.79 o 
  -3  -1   2      281.11      269.10      3.45 o 
  -2  -1   2      144.57      161.01      2.85 o 
  -1  -1   2     1404.99     1471.78      7.01 o 
   0  -1   2     2526.78     2630.79     15.76 o 
   1  -1   2      916.34      956.81      5.02 o 
   2  -1   2      505.13      533.92      5.17 o 
   3  -1   2     2888.70     2788.04     16.38 o 
   4  -1   2      817.38      778.50      7.82 o 
   5  -1   2      248.31      253.57      5.54 o 
   6  -1   2      168.08      175.26      6.06 o 
   7  -1   2       43.47       43.02      5.26 o 
   8  -1   2        0.16        4.12      7.16 o 
  -9   0   2        0.00       -4.50     14.12 o 
  -8   0   2        3.26        2.44      5.26 o 
  -7   0   2      163.94      167.25      7.11 o 
  -6   0   2      929.20      852.80     10.85 o 
  -5   0   2      416.59      408.11      6.88 o 
  -4   0   2      869.18      917.70      7.92 o 
  -3   0   2        5.14        3.98      1.55 o 
  -2   0   2       22.05       25.91      1.53 o 
   0   0   2      311.94      351.11      5.39 o 
   1   0   2     3550.10     3481.54     10.99 o 
   2   0   2       26.24       25.44      1.70 o 
   3   0   2        1.43        2.06      0.76 o 
   4   0   2      276.61      284.44      4.45 o 
   5   0   2      915.77      883.90      9.48 o 
   6   0   2      152.05      152.40      5.71 o 
   7   0   2        1.35       -1.49      4.62 o 
   8   0   2       25.85       44.90      7.48 o 
  -8   1   2       18.88       10.62      5.06 o 
  -7   1   2      526.25      506.94      9.54 o 
  -6   1   2      353.60      343.64      7.20 o 
  -5   1   2       15.50       19.78      2.63 o 
  -4   1   2      810.99      778.35      9.49 o 
  -3   1   2      277.40      267.58      4.24 o 
  -2   1   2      142.58      167.64      4.13 o 
  -1   1   2     1377.15     1446.69     21.06 o 
   0   1   2     2555.57     2657.80     26.88 o 
   1   1   2      910.76      921.05     10.56 o 
   2   1   2      495.63      521.22      6.07 o 
   3   1   2     2899.64     2773.58     12.34 o 
   4   1   2      829.73      786.71      7.89 o 
   5   1   2      253.03      252.65      5.46 o 
   6   1   2      166.52      176.24      5.93 o 
   7   1   2       41.17       40.28      5.32 o 
   8   1   2        0.22        1.07      7.20 o 
  -9   2   2      106.21      101.31     15.25 o 
  -8   2   2       91.20       93.84      6.70 o 
  -7   2   2      224.87      211.51      7.76 o 
  -6   2   2      366.83      358.08      7.29 o 
  -5   2   2       17.18       17.81      2.66 o 
  -4   2   2      396.17      398.85      6.53 o 
  -3   2   2      400.06      438.15      8.12 o 
  -2   2   2     1659.68     1613.12     13.81 o 
  -1   2   2     2009.30     2075.18     26.87 o 
   0   2   2     4645.35     4786.51     40.53 o 
   1   2   2      592.00      605.02      5.80 o 
   2   2   2       34.19       46.27      2.70 o 
   3   2   2      128.53      129.21      4.00 o 
   4   2   2     1206.94     1189.80     10.70 o 
   5   2   2      154.90      147.20      4.39 o 
   6   2   2      414.38      439.14      9.79 o 
   7   2   2       12.39       12.09      5.64 o 
   8   2   2      101.71       98.92      8.62 o 
  -8   3   2       65.29       71.73      7.60 o 
  -7   3   2       49.99       58.79      5.28 o 
  -6   3   2      105.96      106.90      6.41 o 
  -5   3   2      170.23      161.63      4.64 o 
  -4   3   2     1071.47     1041.11     10.00 o 
  -3   3   2     1996.44     1913.80     11.41 o 
  -2   3   2      250.07      247.16      4.05 o 
  -1   3   2     1676.32     1742.46     19.37 o 
   0   3   2     1974.81     2002.23     19.02 o 
   1   3   2      935.62      949.11      7.29 o 
   2   3   2      790.29      822.44     13.55 o 
   3   3   2      377.28      361.74      7.17 o 
   4   3   2       63.25       60.49      3.11 o 
   5   3   2      135.71      132.81      4.65 o 
   6   3   2      341.50      330.29      8.66 o 
   7   3   2      187.02      191.82     10.21 o 
   8   3   2        7.46        7.18      7.41 o 
  -8   4   2       44.07       59.84      7.56 o 
  -7   4   2       12.89        8.20      5.36 o 
  -6   4   2      141.90      148.60      6.15 o 
  -5   4   2      613.56      603.13      8.73 o 
  -4   4   2       69.13       78.21      3.37 o 
  -3   4   2      138.16      146.25      3.74 o 
  -2   4   2      232.66      254.62      6.84 o 
  -1   4   2     1030.69      960.83      8.62 o 
   0   4   2     2656.75     2644.32     30.15 o 
   1   4   2     3028.66     3176.55     18.14 o 
   2   4   2      591.61      598.10      8.32 o 
   3   4   2       59.57       68.28      3.60 o 
   4   4   2      821.28      775.31     11.11 o 
   5   4   2      149.71      139.47      5.46 o 
   6   4   2      128.13      129.18     11.11 o 
   7   4   2      320.24      326.61     11.75 o 
   8   4   2        4.87       -5.16     13.02 o 
  -8   5   2      109.57      108.35      8.63 o 
  -7   5   2       36.26       34.07      6.04 o 
  -6   5   2       10.36       11.81      4.08 o 
  -5   5   2      286.30      259.43      8.15 o 
  -4   5   2      308.95      317.20      5.44 o 
  -3   5   2     2669.05     2556.29     20.69 o 
  -2   5   2      447.34      470.89      8.34 o 
  -1   5   2     1107.89     1080.79     16.29 o 
   0   5   2      563.27      573.28      7.82 o 
   1   5   2      559.66      592.10      8.40 o 
   2   5   2      875.77      864.31     11.66 o 
   3   5   2      357.60      353.99      6.81 o 
   4   5   2      277.08      283.03     17.20 o 
   5   5   2        2.46        1.49      4.05 o 
   6   5   2       31.16       37.69      5.67 o 
   7   5   2      138.10      152.99      9.04 o 
   8   5   2       50.81       46.05     13.75 o 
  -8   6   2       59.16       63.04      7.89 o 
  -7   6   2      290.95      266.74     10.70 o 
  -6   6   2       74.38       73.07      7.89 o 
  -5   6   2      188.98      200.06      6.98 o 
  -4   6   2      249.21      245.38      6.79 o 
  -3   6   2      107.24      116.64      5.28 o 
  -2   6   2     1234.61     1192.04     21.27 o 
  -1   6   2      431.27      442.72      6.40 o 
   0   6   2     3033.11     3009.08     83.84 o 
   1   6   2      458.33      453.50      7.65 o 
   2   6   2      870.98      853.51     13.77 o 
   3   6   2      230.18      225.09      8.29 o 
   4   6   2      141.39      142.11      7.37 o 
   5   6   2       58.65       58.48      6.42 o 
   6   6   2      199.26      196.99      8.96 o 
   7   6   2      155.82      171.98      9.45 o 
  -8   7   2        0.60       -3.04      7.52 o 
  -7   7   2       31.95       40.60      6.60 o 
  -6   7   2      163.08      164.63     10.11 o 
  -5   7   2       59.72       52.23      6.45 o 
  -4   7   2      105.03      104.63      5.81 o 
  -3   7   2      201.55      205.16      7.36 o 
  -2   7   2       39.90       50.82      6.15 o 
  -1   7   2      180.53      177.18      5.20 o 
   0   7   2      128.35      109.29      5.17 o 
   1   7   2      759.73      746.42     12.22 o 
   2   7   2      467.36      445.08      8.08 o 
   3   7   2     1398.36     1320.74     17.97 o 
   4   7   2       66.20       71.50      6.02 o 
   5   7   2       15.56       15.99      5.45 o 
   6   7   2      196.40      168.96      8.68 o 
   7   7   2       68.80       76.15      9.92 o 
  -8   8   2      124.90      111.57     16.22 o 
  -7   8   2      107.78      116.19     10.91 o 
  -6   8   2      182.29      193.67     27.91 o 
  -5   8   2      296.27      314.77     12.13 o 
  -4   8   2      352.77      349.51     16.52 o 
  -3   8   2       57.49       53.81      4.25 o 
  -2   8   2      495.59      472.50     15.22 o 
  -1   8   2      849.06      849.12     19.85 o 
   0   8   2      667.87      636.36     12.89 o 
   1   8   2      364.40      347.96      7.26 o 
   2   8   2       82.68      103.64      8.55 o 
   3   8   2     1023.06      963.21     15.78 o 
   4   8   2      136.97      137.11      7.68 o 
   5   8   2      143.25      154.22      9.11 o 
   6   8   2      177.54      200.19     12.22 o 
   7   8   2      128.74      136.86     12.93 o 
  -7   9   2      111.53      106.30     10.25 o 
  -6   9   2       22.01       16.22      6.59 o 
  -5   9   2        5.25        6.77      5.90 o 
  -4   9   2       62.97       84.06     10.03 o 
  -3   9   2      959.17      891.10     23.40 o 
  -2   9   2      358.88      367.77     14.14 o 
  -1   9   2      260.88      269.66     11.01 o 
   0   9   2       41.44       42.51      3.44 o 
   1   9   2      127.42      115.79      4.76 o 
   2   9   2      351.44      357.44     14.48 o 
   3   9   2      281.65      296.20      9.63 o 
   4   9   2       57.69       57.46      6.19 o 
   5   9   2      242.79      238.77     17.01 o 
   6   9   2        9.45       -1.47      9.85 o 
  -7  10   2       15.79        4.74      8.39 o 
  -6  10   2      156.06      159.23     11.47 o 
  -5  10   2      235.10      224.49     11.41 o 
  -4  10   2       12.47       10.54      7.46 o 
  -3  10   2       65.50       64.54      8.68 o 
  -2  10   2       94.51       73.43      7.91 o 
  -1  10   2      369.10      359.41     13.05 o 
   0  10   2     1357.63     1303.76     19.90 o 
   1  10   2      391.42      410.87     14.00 o 
   2  10   2      425.52      386.40     15.46 o 
   3  10   2      124.73      122.96      7.14 o 
   4  10   2      560.90      537.13     22.31 o 
   5  10   2       44.00       46.76     11.21 o 
   6  10   2       28.70       22.19     11.09 o 
  -7  11   2       97.48      105.86     15.28 o 
  -6  11   2      178.05      188.54     12.00 o 
  -5  11   2      193.22      190.39     11.12 o 
  -4  11   2      385.15      352.55     18.53 o 
  -3  11   2      322.73      323.86     16.18 o 
  -2  11   2      156.09      141.89     10.60 o 
  -1  11   2        3.56        1.25      4.84 o 
   1  11   2       13.10       16.15      5.05 o 
   2  11   2      249.91      254.44     13.44 o 
   3  11   2      179.84      195.64     13.85 o 
   4  11   2       52.90       41.24      9.93 o 
   5  11   2       95.96      104.77     13.69 o 
   6  11   2      188.57      182.46     18.02 o 
  -6  12   2      110.09      114.97     10.53 o 
  -5  12   2        3.70        5.62      6.61 o 
  -4  12   2       67.31       86.63     11.74 o 
  -3  12   2       51.91       51.43      9.33 o 
  -2  12   2      145.41      140.00     10.95 o 
   2  12   2      315.47      310.50     15.05 o 
   3  12   2       40.65       56.11      9.17 o 
   4  12   2      214.65      221.47     16.53 o 
   5  12   2       18.27       17.93     10.57 o 
  -6  13   2       92.32       98.10     14.16 o 
  -5  13   2       62.55       42.86      7.76 o 
  -4  13   2       73.22       76.26     11.52 o 
  -3  13   2       10.95        4.77      7.73 o 
   3  13   2      738.83      724.58     25.25 o 
   4  13   2      220.97      220.64     16.89 o 
   5  13   2       72.07       72.76     12.31 o 
  -5  14   2      106.16      113.61     10.19 o 
  -4  14   2      100.36      118.77     13.72 o 
   4  14   2       49.87       43.63     11.00 o 
   5  14   2       77.70       84.60     13.92 o 
  -5  15   2        4.30       13.40     10.07 o 
  -1 -17   3       20.53       16.08     12.70 o 
   2 -17   3        0.55        8.52     15.28 o 
  -4 -16   3       54.05       52.96     15.46 o 
  -3 -16   3        9.66       16.36      6.68 o 
  -2 -16   3       64.64       62.85      6.57 o 
  -1 -16   3        5.50        5.22      4.30 o 
   0 -16   3       61.04       62.90      5.12 o 
   1 -16   3       48.51       53.72      5.53 o 
   2 -16   3      184.75      185.79      8.15 o 
   3 -16   3       41.81       42.85      7.79 o 
  -4 -15   3      101.64       91.20      7.22 o 
  -3 -15   3       96.96       93.16      6.05 o 
  -2 -15   3       64.23       78.98      5.64 o 
  -1 -15   3      159.73      176.44      7.93 o 
   0 -15   3       10.49       12.71      3.78 o 
   1 -15   3      284.59      286.53     15.36 o 
   2 -15   3       14.39       11.20      4.53 o 
   3 -15   3       70.09       79.91      6.13 o 
  -5 -14   3       19.01       10.06      8.05 o 
  -4 -14   3      154.79      138.32      6.71 o 
  -3 -14   3       97.82      105.51      5.23 o 
  -2 -14   3      200.20      205.10      6.58 o 
  -1 -14   3      353.91      348.37      8.59 o 
   0 -14   3        0.73        0.76      3.50 o 
   1 -14   3      111.63      107.39      5.79 o 
   2 -14   3       61.78       63.92      5.25 o 
   3 -14   3       63.91       67.01      5.05 o 
   4 -14   3      121.38      119.33      8.06 o 
  -6 -13   3       46.62       24.50     12.60 o 
  -5 -13   3       28.25       38.44      5.42 o 
  -4 -13   3        4.04        3.40      3.66 o 
  -3 -13   3       79.44       87.11      4.32 o 
  -2 -13   3       84.93       88.98      4.24 o 
  -1 -13   3      419.26      405.30      8.55 o 
   0 -13   3       16.73       22.48      3.43 o 
   1 -13   3      501.22      509.48      9.07 o 
   2 -13   3       33.49       46.72      4.27 o 
   3 -13   3       61.11       64.48      4.30 o 
   4 -13   3       41.17       50.27      5.33 o 
   5 -13   3       85.17       97.89      8.24 o 
  -6 -12   3       61.03       58.53      6.79 o 
  -5 -12   3       34.86       35.53      4.29 o 
  -4 -12   3       68.03       67.59      4.12 o 
  -3 -12   3       21.80       23.67      3.08 o 
  -2 -12   3      180.26      183.52      4.76 o 
  -1 -12   3      116.36      117.42      4.25 o 
   0 -12   3      663.73      649.05      9.51 o 
   1 -12   3       46.28       47.74      3.69 o 
   2 -12   3      548.32      546.30      8.37 o 
   3 -12   3       79.19       85.22      4.38 o 
   4 -12   3       21.20       26.06      4.52 o 
   5 -12   3      117.37      115.06      6.67 o 
  -7 -11   3       26.77       18.37     14.52 o 
  -6 -11   3      120.27      111.02      6.61 o 
  -5 -11   3      171.08      177.30      6.19 o 
  -4 -11   3       81.47       76.79      3.74 o 
  -3 -11   3       83.75       81.64      3.57 o 
  -2 -11   3      277.34      260.51      5.17 o 
  -1 -11   3      177.70      179.32      4.50 o 
   0 -11   3       52.94       57.88      3.14 o 
   1 -11   3       53.97       62.32      3.09 o 
   2 -11   3       91.91       94.08      4.49 o 
   3 -11   3      160.03      161.89      7.55 o 
   4 -11   3      447.72      438.47      9.87 o 
   5 -11   3      179.20      188.89      8.94 o 
  -7 -10   3      107.48      122.45      8.02 o 
  -6 -10   3        2.53        6.64      4.49 o 
  -5 -10   3      199.27      191.54      5.64 o 
  -4 -10   3        5.39        6.52      2.39 o 
  -3 -10   3      551.29      514.73      6.18 o 
  -2 -10   3      314.31      287.96      7.54 o 
  -1 -10   3       10.38       14.29      2.10 o 
   0 -10   3      245.62      248.76      4.12 o 
   1 -10   3      112.22      116.03      3.64 o 
   2 -10   3      337.53      331.28      6.11 o 
   3 -10   3      218.47      239.51      6.22 o 
   4 -10   3      277.90      262.92      7.07 o 
   5 -10   3      196.17      208.55      6.98 o 
   6 -10   3       27.87       34.15      6.41 o 
  -7  -9   3       72.25       73.77      6.76 o 
  -6  -9   3       50.34       54.50      5.67 o 
  -5  -9   3      796.93      773.85      9.55 o 
  -4  -9   3       13.71       12.57      2.28 o 
  -3  -9   3       67.32       62.01      2.45 o 
  -2  -9   3      323.58      320.42      6.74 o 
  -1  -9   3      223.33      214.10      3.74 o 
   0  -9   3      362.38      356.11      5.68 o 
   1  -9   3      315.40      316.00      4.20 o 
   2  -9   3       91.07       98.51      3.31 o 
   3  -9   3      334.68      335.42      5.79 o 
   4  -9   3       78.06       78.61      4.46 o 
   5  -9   3      414.29      401.43      9.31 o 
   6  -9   3       18.77       12.65      5.61 o 
  -8  -8   3       47.98       33.03     11.81 o 
  -7  -8   3      331.91      331.97     10.71 o 
  -6  -8   3      168.36      163.21      7.70 o 
  -5  -8   3       78.54       79.60      3.78 o 
  -4  -8   3      652.91      653.03      7.43 o 
  -3  -8   3      703.48      674.29      5.87 o 
  -2  -8   3      288.21      277.57      3.71 o 
  -1  -8   3      177.96      193.77      3.25 o 
   0  -8   3      807.24      774.65      5.20 o 
   1  -8   3      345.18      338.89      4.13 o 
   2  -8   3      161.92      168.17      3.17 o 
   3  -8   3      699.85      676.21      6.98 o 
   4  -8   3       59.79       64.19      4.32 o 
   5  -8   3       69.52       68.31      4.48 o 
   6  -8   3      177.24      185.32      8.70 o 
  -8  -7   3       17.51       19.75      6.77 o 
  -7  -7   3        7.64        4.41      5.07 o 
  -6  -7   3       26.88       25.25      4.06 o 
  -5  -7   3      721.50      702.55      8.46 o 
  -4  -7   3      508.20      483.14      6.24 o 
  -3  -7   3      196.26      199.30      3.46 o 
  -2  -7   3     1366.55     1263.93      7.34 o 
  -1  -7   3      437.09      440.34      3.82 o 
   0  -7   3      433.87      420.73      3.78 o 
   1  -7   3      591.33      555.43      5.44 o 
   2  -7   3      430.01      432.29      4.34 o 
   3  -7   3      219.96      224.13      4.82 o 
   4  -7   3       71.14       70.85      3.92 o 
   5  -7   3      278.84      279.04      6.95 o 
   6  -7   3      101.05      105.52      7.00 o 
   7  -7   3       20.00       17.04      6.11 o 
  -8  -6   3       27.63       40.58      6.03 o 
  -7  -6   3       57.52       62.14      6.29 o 
  -6  -6   3      409.65      400.74      8.93 o 
  -5  -6   3      158.35      165.02      5.21 o 
  -4  -6   3     1190.77     1111.25     15.65 o 
  -3  -6   3      203.21      201.29      3.43 o 
  -2  -6   3      113.22      115.05      2.63 o 
  -1  -6   3      778.77      773.40      4.69 o 
   0  -6   3      729.80      692.39      5.72 o 
   1  -6   3      370.45      384.27      4.78 o 
   2  -6   3        2.93        5.50      1.32 o 
   3  -6   3      132.40      138.85      3.44 o 
   4  -6   3       76.90       87.86      4.08 o 
   5  -6   3      170.46      159.44      5.41 o 
   6  -6   3      192.29      194.25     10.08 o 
   7  -6   3       61.34       64.05      6.79 o 
  -8  -5   3       17.14       14.99      5.49 o 
  -7  -5   3      301.90      287.84      9.37 o 
  -6  -5   3      286.24      276.10      6.59 o 
  -5  -5   3      807.77      804.20      8.94 o 
  -4  -5   3      138.40      130.60      3.79 o 
  -3  -5   3      395.49      409.62      3.97 o 
  -2  -5   3     1565.92     1589.99     13.09 o 
  -1  -5   3      242.80      232.77      3.38 o 
   0  -5   3       39.74       42.35      1.44 o 
   1  -5   3      138.70      135.06      2.16 o 
   2  -5   3      312.66      322.23      3.90 o 
   3  -5   3       53.63       52.11      2.39 o 
   4  -5   3       17.37       18.92      2.43 o 
   5  -5   3      947.09      905.62     11.63 o 
   6  -5   3       56.07       55.94      6.54 o 
   7  -5   3      191.40      188.52     10.19 o 
  -8  -4   3      105.71      103.41      7.15 o 
  -7  -4   3      131.82      113.40      6.59 o 
  -6  -4   3       70.29       73.59      4.92 o 
  -5  -4   3      132.45      130.29      4.05 o 
  -4  -4   3       23.00       29.23      2.06 o 
  -3  -4   3     1230.83     1171.47      6.31 o 
  -2  -4   3      501.85      498.55      3.72 o 
  -1  -4   3      328.85      327.87      3.77 o 
   0  -4   3      283.02      281.86      2.83 o 
   1  -4   3      946.86      994.16      5.33 o 
   2  -4   3     2166.29     2088.20      9.74 o 
   3  -4   3      656.88      613.11      6.47 o 
   4  -4   3      531.58      510.55      7.09 o 
   5  -4   3      130.99      130.06      5.16 o 
   6  -4   3       20.75       21.86      5.57 o 
   7  -4   3       20.65       27.58      6.53 o 
  -8  -3   3      242.27      239.94      9.20 o 
  -7  -3   3       22.26       23.19      5.19 o 
  -6  -3   3      296.98      298.99      7.89 o 
  -5  -3   3      912.29      851.47      7.77 o 
  -4  -3   3      607.81      605.70      5.96 o 
  -3  -3   3      135.88      148.25      2.49 o 
  -2  -3   3      406.00      405.87      3.32 o 
  -1  -3   3      311.14      356.16      5.70 o 
   0  -3   3      147.16      155.98      3.00 o 
   1  -3   3      478.45      500.71      3.60 o 
   2  -3   3      361.96      386.84      4.22 o 
   3  -3   3      108.98      108.41      3.92 o 
   4  -3   3      762.85      744.03      9.74 o 
   5  -3   3      262.04      275.38      6.69 o 
   6  -3   3       22.67       19.09      4.48 o 
   7  -3   3      101.93      117.20      8.50 o 
  -8  -2   3      127.33      133.92      8.55 o 
  -7  -2   3        3.58        6.54      4.97 o 
  -6  -2   3      359.78      366.18     10.36 o 
  -5  -2   3      260.24      247.90      4.45 o 
  -4  -2   3      467.44      449.67      5.33 o 
  -3  -2   3      104.63      101.22      2.42 o 
  -2  -2   3     1852.24     1822.22     15.43 o 
  -1  -2   3     1263.86     1299.30     12.70 o 
   0  -2   3      476.92      495.31      4.71 o 
   1  -2   3      522.51      552.73      6.37 o 
   2  -2   3     3310.01     3273.14     13.62 o 
   3  -2   3      152.88      157.33      3.44 o 
   4  -2   3       76.24       84.49      3.73 o 
   5  -2   3       80.33       90.84      4.45 o 
   6  -2   3      321.67      339.36      9.29 o 
   7  -2   3       67.22       66.36      7.31 o 
   8  -2   3      102.60       92.03     13.84 o 
  -8  -1   3      139.98      147.91      8.55 o 
  -7  -1   3       60.84       61.52      4.51 o 
  -6  -1   3      441.68      442.00      8.04 o 
  -5  -1   3       82.87       83.89      2.95 o 
  -4  -1   3      159.44      169.24      3.38 o 
  -3  -1   3      465.52      470.48      7.26 o 
  -2  -1   3      854.93      864.85      5.08 o 
  -1  -1   3     6245.72     6239.11     34.09 o 
   0  -1   3      362.79      404.17      5.82 o 
   1  -1   3     3572.78     3451.09     21.42 o 
   2  -1   3      123.36      125.60      3.22 o 
   3  -1   3      177.19      181.73      3.06 o 
   4  -1   3      623.44      608.93      7.02 o 
   5  -1   3      153.40      167.32      5.48 o 
   6  -1   3      322.09      315.88      8.97 o 
   7  -1   3       17.13       23.52      5.07 o 
   8  -1   3       32.08       36.67     12.08 o 
  -9   0   3      100.71       93.00     15.42 o 
  -8   0   3      146.23      150.13      9.64 o 
  -7   0   3      185.06      184.35      6.38 o 
  -6   0   3       46.41       44.15      3.67 o 
  -5   0   3       60.58       65.56      2.72 o 
  -4   0   3       18.16       11.01      1.96 o 
  -3   0   3      961.64      977.97      6.96 o 
  -2   0   3     2210.16     2248.95     12.29 o 
  -1   0   3     1067.13     1010.99      8.18 o 
   0   0   3      141.97      180.35      3.20 o 
   1   0   3     1091.37     1135.54      8.48 o 
   2   0   3      211.70      206.28      3.22 o 
   3   0   3      384.28      353.72      6.26 o 
   4   0   3      343.48      342.56      6.51 o 
   5   0   3      550.93      518.41      8.69 o 
   6   0   3       53.94       64.00      5.23 o 
   7   0   3       94.62      113.70      6.99 o 
   8   0   3      156.79      155.19     12.05 o 
  -9   1   3      118.81      118.31     15.77 o 
  -8   1   3      139.68      141.18      8.60 o 
  -7   1   3       60.18       56.90      4.35 o 
  -6   1   3      442.18      418.15      8.95 o 
  -5   1   3       85.32       90.27      3.82 o 
  -4   1   3      156.39      168.11      3.76 o 
  -3   1   3      454.77      492.11      7.94 o 
  -2   1   3      858.43      858.51     10.63 o 
  -1   1   3     6202.30     6251.77     23.98 o 
   0   1   3      361.54      403.90      4.16 o 
   1   1   3     3566.45     3419.98     31.25 o 
   2   1   3      128.85      135.97      6.87 o 
   3   1   3      180.57      169.51      7.12 o 
   4   1   3      606.33      595.92      9.37 o 
   5   1   3      158.38      164.39      6.56 o 
   6   1   3      312.89      319.75      8.96 o 
   7   1   3       18.75       26.65      5.17 o 
   8   1   3       32.02       29.27      9.43 o 
  -9   2   3      151.47      144.76     16.10 o 
  -8   2   3      129.48      130.67      8.57 o 
  -7   2   3        3.73        4.20      4.17 o 
  -6   2   3      362.00      348.69      7.23 o 
  -5   2   3      255.53      268.30      5.71 o 
  -4   2   3      470.97      460.85      6.33 o 
  -3   2   3      101.85      106.74      3.02 o 
  -2   2   3     1859.57     1856.96     23.84 o 
  -1   2   3     1260.56     1325.97     23.39 o 
   0   2   3      466.84      476.18      7.09 o 
   1   2   3      541.35      562.70     10.75 o 
   2   2   3     3297.37     3255.53     20.43 o 
   3   2   3      155.43      166.55      6.03 o 
   4   2   3       70.06       69.46      3.94 o 
   5   2   3       79.13       82.97      4.29 o 
   6   2   3      328.98      328.87      8.95 o 
   7   2   3       66.70       84.19      7.42 o 
   8   2   3      103.96      108.74     10.98 o 
  -8   3   3      241.37      231.90     13.29 o 
  -7   3   3       23.19       24.36      4.53 o 
  -6   3   3      312.17      314.63      8.12 o 
  -5   3   3      899.39      849.36     10.58 o 
  -4   3   3      618.46      610.81      8.59 o 
  -3   3   3      134.48      142.19      7.80 o 
  -2   3   3      393.30      388.16      7.19 o 
  -1   3   3      297.96      320.31     13.11 o 
   0   3   3      143.14      149.67      4.76 o 
   1   3   3      477.95      494.79     17.81 o 
   2   3   3      355.83      373.39      6.44 o 
   3   3   3      105.80      112.05      6.37 o 
   4   3   3      765.52      726.46     16.70 o 
   5   3   3      262.12      278.54      9.15 o 
   6   3   3       23.53       26.39      4.37 o 
   7   3   3      102.46      100.36      8.01 o 
   8   3   3       50.40       57.07     13.91 o 
  -8   4   3      103.63      118.79      8.84 o 
  -7   4   3      126.41      120.74      6.48 o 
  -6   4   3       67.42       74.34      4.88 o 
  -5   4   3      130.74      119.99      5.98 o 
  -4   4   3       26.52       30.87      2.64 o 
  -3   4   3     1233.70     1177.56      8.66 o 
  -2   4   3      498.40      490.52     13.43 o 
  -1   4   3      348.68      344.95      4.66 o 
   0   4   3      276.25      276.23      9.12 o 
   1   4   3      927.32      971.65      7.89 o 
   2   4   3     2168.22     2129.45     29.27 o 
   3   4   3      662.13      625.51      9.34 o 
   4   4   3      543.92      514.05      8.66 o 
   5   4   3      127.48      135.25      5.57 o 
   6   4   3       20.27       20.90      5.28 o 
   7   4   3       22.07       21.70      6.10 o 
  -8   5   3       15.64       22.69      6.62 o 
  -7   5   3      302.87      297.29     12.08 o 
  -6   5   3      282.07      281.14      9.19 o 
  -5   5   3      835.23      839.80     13.38 o 
  -4   5   3      137.13      136.96      4.36 o 
  -3   5   3      404.80      402.89      5.97 o 
  -2   5   3     1564.08     1567.10     12.77 o 
  -1   5   3      244.47      234.01      7.86 o 
   0   5   3       41.12       43.62      3.33 o 
   1   5   3      129.57      124.76      3.99 o 
   2   5   3      324.30      329.04     10.96 o 
   3   5   3       55.59       55.19      3.57 o 
   4   5   3       15.33       19.31      3.33 o 
   5   5   3      945.00      908.18     36.15 o 
   6   5   3       57.61       60.65      6.28 o 
   7   5   3      184.89      162.31     12.19 o 
  -8   6   3       31.18       36.17      7.24 o 
  -7   6   3       58.15       60.30      6.76 o 
  -6   6   3      410.55      406.11     14.21 o 
  -5   6   3      163.72      156.95      6.64 o 
  -3   6   3      200.01      209.03      8.44 o 
  -2   6   3      112.32      113.93      3.56 o 
  -1   6   3      771.09      744.53     16.35 o 
   0   6   3      730.26      712.09     31.03 o 
   1   6   3      373.62      384.31     15.62 o 
   2   6   3        2.86        6.31      2.22 o 
   3   6   3      133.60      142.21     10.39 o 
   4   6   3       76.74       72.57      5.89 o 
   5   6   3      175.61      178.65     10.17 o 
   6   6   3      194.45      188.23     11.65 o 
   7   6   3       60.70       62.93      9.48 o 
  -8   7   3       20.03       17.19      7.24 o 
  -7   7   3        7.75       10.56      7.33 o 
  -6   7   3       27.26       30.24      6.38 o 
  -5   7   3      710.62      674.42     16.55 o 
  -4   7   3      516.06      480.69     11.42 o 
  -3   7   3      191.20      186.60      7.26 o 
  -1   7   3      444.71      451.17     15.99 o 
   0   7   3      442.28      442.28      8.47 o 
   1   7   3      591.93      566.79      9.87 o 
   2   7   3      427.77      434.61     19.07 o 
   3   7   3      224.09      226.07      9.98 o 
   4   7   3       72.07       79.16      6.23 o 
   5   7   3      281.86      313.55     13.14 o 
   6   7   3       99.36      109.64     10.03 o 
   7   7   3       20.90       33.26      8.95 o 
  -8   8   3       44.75       24.67     14.95 o 
  -7   8   3      326.91      305.21     17.71 o 
  -6   8   3      168.49      158.01     10.35 o 
  -5   8   3       74.49       80.17      7.41 o 
  -4   8   3      660.65      654.43     13.26 o 
  -3   8   3      699.37      677.00     12.54 o 
  -2   8   3      290.55      293.29     12.68 o 
  -1   8   3      174.61      184.31      6.98 o 
   0   8   3      812.20      779.81     11.40 o 
   1   8   3      339.08      326.25     12.14 o 
   2   8   3      155.04      162.22      4.78 o 
   3   8   3      702.21      689.87     15.76 o 
   4   8   3       59.57       77.76     10.29 o 
   5   8   3       66.53       68.19     11.13 o 
   6   8   3      178.36      173.39     13.47 o 
  -7   9   3       70.10       81.27      9.93 o 
  -6   9   3       50.75       52.68      7.92 o 
  -5   9   3      806.81      763.72     18.61 o 
  -4   9   3       12.23       11.34      6.87 o 
  -3   9   3       66.00       61.11      4.98 o 
  -2   9   3      325.85      328.46     13.73 o 
  -1   9   3      219.74      208.58     10.28 o 
   0   9   3      358.63      360.29     16.05 o 
   1   9   3      306.35      307.40      8.36 o 
   2   9   3       88.80      109.22      9.54 o 
   3   9   3      332.34      309.38     15.67 o 
   4   9   3       82.11       84.30     11.05 o 
   5   9   3      417.20      387.57     21.34 o 
   6   9   3       18.59       21.15      8.01 o 
  -7  10   3      110.11      104.01     10.61 o 
  -6  10   3        2.66        3.61      7.10 o 
  -5  10   3      201.64      189.37     15.58 o 
  -4  10   3        4.97       11.56      7.59 o 
  -3  10   3      552.58      539.19     19.69 o 
  -2  10   3      308.82      330.96     14.40 o 
  -1  10   3        8.88       10.37      5.23 o 
   0  10   3      263.26      267.37      7.54 o 
   1  10   3      116.02      125.55      9.06 o 
   2  10   3      335.80      329.45     15.21 o 
   3  10   3      203.40      182.58     13.27 o 
   4  10   3      273.50      259.14     16.85 o 
   5  10   3      205.79      221.46     17.62 o 
   6  10   3       26.50       33.36      8.40 o 
  -6  11   3      119.25      122.76     10.35 o 
  -5  11   3      165.09      161.06     15.27 o 
  -4  11   3       82.29       98.54     11.60 o 
  -3  11   3       83.31       75.87     10.02 o 
  -2  11   3      268.42      272.10     13.93 o 
  -1  11   3      177.73      159.95     10.15 o 
   1  11   3       54.39       74.74      7.71 o 
   2  11   3       92.85       81.45      9.18 o 
   3  11   3      158.38      160.22     13.13 o 
   4  11   3      441.10      436.73     21.50 o 
   5  11   3      181.85      184.31     16.95 o 
  -6  12   3       63.18       69.58      9.43 o 
  -5  12   3       34.76       22.27     10.17 o 
  -4  12   3       69.54       76.70     11.09 o 
  -3  12   3       22.40       27.08      8.41 o 
  -2  12   3      185.00      187.64     12.56 o 
   2  12   3      552.90      583.45     20.50 o 
   3  12   3       77.23       63.30     10.35 o 
   4  12   3       23.92       13.12      8.85 o 
   5  12   3      117.24      116.87     14.98 o 
  -6  13   3       46.43       54.29     12.62 o 
  -5  13   3       27.18       28.89     11.13 o 
  -4  13   3        4.31       -3.84      8.93 o 
  -3  13   3       83.79      103.43     11.25 o 
   3  13   3       61.77       79.05     11.41 o 
   4  13   3       43.39       50.71     11.62 o 
   5  13   3       83.21       83.80     14.11 o 
  -5  14   3       20.12       19.06     12.11 o 
  -4  14   3      152.45      154.36     14.97 o 
   4  14   3      118.01      109.41     14.20 o 
  -1 -17   4       16.51       15.29     13.07 o 
   0 -17   4       29.66       27.89     12.81 o 
  -3 -16   4       89.51       84.42      8.99 o 
  -2 -16   4       71.85       80.03      6.17 o 
  -1 -16   4      171.67      167.04      7.58 o 
   0 -16   4      125.10      140.18      7.36 o 
   1 -16   4       72.69       78.98      6.19 o 
   2 -16   4      113.79      101.26     15.39 o 
  -4 -15   4       20.46       31.64      5.79 o 
  -3 -15   4      338.55      332.33     14.47 o 
  -2 -15   4       63.91       71.40      5.63 o 
  -1 -15   4      191.62      198.52      7.44 o 
   0 -15   4       11.60       12.89      4.56 o 
   1 -15   4       66.54       76.25      5.80 o 
   2 -15   4       41.54       51.72      6.10 o 
   3 -15   4       61.63       57.02     13.00 o 
  -5 -14   4      212.29      208.76     10.43 o 
  -4 -14   4      269.20      258.39      9.41 o 
  -3 -14   4       52.74       44.99      4.84 o 
  -2 -14   4       40.75       45.16      4.63 o 
  -1 -14   4      202.68      195.79      6.58 o 
   0 -14   4       25.54       19.68      3.81 o 
   1 -14   4      190.62      187.68      7.25 o 
   2 -14   4       74.02       83.45      5.29 o 
   3 -14   4       69.09       70.45      6.60 o 
   4 -14   4       53.91       72.44      9.27 o 
  -6 -13   4       16.19        7.73     14.53 o 
  -5 -13   4       30.76       34.38      4.84 o 
  -4 -13   4      280.14      265.41      8.14 o 
  -3 -13   4      231.81      233.43      6.25 o 
  -2 -13   4       13.02       13.12      3.36 o 
  -1 -13   4       93.57       87.27      4.79 o 
   0 -13   4       85.51       87.45      4.69 o 
   1 -13   4       43.92       43.56      4.47 o 
   2 -13   4      114.66      122.77      5.78 o 
   3 -13   4       13.45       15.95      3.95 o 
   4 -13   4       27.07       38.08      5.13 o 
  -6 -12   4       51.46       56.25      6.35 o 
  -5 -12   4        0.91       -0.11      4.19 o 
  -4 -12   4      156.58      156.62      5.81 o 
  -3 -12   4      169.47      174.92      5.30 o 
  -2 -12   4      684.34      654.76      8.85 o 
  -1 -12   4      323.67      309.61      5.85 o 
   0 -12   4      211.83      209.80      6.03 o 
   1 -12   4       25.61       28.18      3.58 o 
   2 -12   4       85.97       82.22      4.26 o 
   3 -12   4       43.58       51.03      4.43 o 
   4 -12   4      206.38      204.91      7.78 o 
   5 -12   4      114.25      107.65      7.45 o 
  -7 -11   4       16.86        7.75     15.45 o 
  -6 -11   4       82.10       81.42      6.02 o 
  -5 -11   4      155.12      158.80      6.59 o 
  -4 -11   4      124.23      123.04      5.15 o 
  -3 -11   4      823.47      763.59      8.74 o 
  -2 -11   4       31.32       39.70      3.11 o 
  -1 -11   4       56.28       53.47      3.00 o 
   0 -11   4      420.66      404.74     11.25 o 
   1 -11   4       94.38       93.19      3.97 o 
   2 -11   4      411.23      418.39      7.35 o 
   3 -11   4      200.15      199.75      6.22 o 
   4 -11   4      129.34      132.36      6.39 o 
   5 -11   4       31.10       25.76      4.94 o 
  -7 -10   4      124.83      134.21      8.38 o 
  -6 -10   4       27.00       31.68      4.91 o 
  -5 -10   4      156.72      166.01      5.86 o 
  -4 -10   4      130.88      135.62      4.67 o 
  -3 -10   4      122.40      132.13      4.05 o 
  -2 -10   4      252.52      238.22      4.77 o 
  -1 -10   4      221.67      219.01      4.96 o 
   0 -10   4      504.92      502.79      5.90 o 
   1 -10   4      342.98      340.79      5.21 o 
   2 -10   4       43.64       47.87      3.51 o 
   3 -10   4       11.36        9.51      3.11 o 
   4 -10   4        5.02        2.97      4.03 o 
   5 -10   4       16.49       12.05      4.37 o 
  -7  -9   4      189.91      195.80      8.94 o 
  -6  -9   4       42.67       53.02      5.06 o 
  -5  -9   4        1.11        0.06      3.18 o 
  -4  -9   4      160.32      156.35      4.71 o 
  -3  -9   4      444.91      435.57      5.80 o 
  -2  -9   4      840.67      810.47      7.90 o 
  -1  -9   4      621.09      620.55      7.34 o 
   0  -9   4       62.56       64.61      2.46 o 
   1  -9   4      177.99      172.59      3.48 o 
   2  -9   4      325.62      325.30      6.02 o 
   3  -9   4      672.51      634.40     11.24 o 
   4  -9   4       67.38       73.77      4.58 o 
   5  -9   4       37.52       37.47      4.32 o 
   6  -9   4       24.56       27.97      6.02 o 
  -8  -8   4       32.38       24.79     13.96 o 
  -7  -8   4      155.18      138.62      7.78 o 
  -6  -8   4      162.69      169.53      8.01 o 
  -5  -8   4      105.07      108.32      4.68 o 
  -4  -8   4       47.67       52.34      3.18 o 
  -3  -8   4        0.90        2.31      1.99 o 
  -2  -8   4       95.81       87.62      2.73 o 
  -1  -8   4      114.11      122.63      2.87 o 
   0  -8   4     1061.38     1017.91      7.81 o 
   1  -8   4      236.83      235.13      4.16 o 
   2  -8   4       10.69       17.94      2.69 o 
   3  -8   4       87.63       94.10      3.56 o 
   4  -8   4      235.80      254.61      8.63 o 
   5  -8   4       37.93       36.03      4.75 o 
   6  -8   4      186.33      204.18     10.67 o 
  -8  -7   4       84.11       88.33      8.75 o 
  -7  -7   4       48.66       54.87      5.86 o 
  -6  -7   4       97.91       92.83      5.44 o 
  -5  -7   4      120.75      120.14      5.82 o 
  -4  -7   4     1374.90     1314.31     11.09 o 
  -3  -7   4      104.47      110.76      3.22 o 
  -2  -7   4       61.47       56.62      2.15 o 
  -1  -7   4      381.61      379.06      4.38 o 
   0  -7   4       85.31       84.47      2.73 o 
   1  -7   4      753.16      713.78      6.35 o 
   2  -7   4       30.57       29.81      2.33 o 
   3  -7   4      301.40      314.12      5.24 o 
   4  -7   4      114.10      116.21      4.81 o 
   5  -7   4       18.30       19.11      4.21 o 
   6  -7   4      185.45      184.80      8.77 o 
  -8  -6   4       83.18       99.47      7.37 o 
  -7  -6   4      103.25      110.89      6.91 o 
  -6  -6   4      657.83      632.76     16.49 o 
  -5  -6   4      128.69      136.65      4.67 o 
  -4  -6   4       33.32       38.03      2.57 o 
  -3  -6   4      222.91      234.84      3.68 o 
  -2  -6   4      369.84      346.00      5.83 o 
  -1  -6   4       71.83       70.89      2.09 o 
   0  -6   4      509.59      490.74      4.37 o 
   1  -6   4      199.04      193.02      4.37 o 
   2  -6   4      277.46      267.57      4.65 o 
   3  -6   4      393.98      371.65      5.51 o 
   4  -6   4      424.23      425.28      8.20 o 
   5  -6   4      126.59      140.20      8.84 o 
   6  -6   4      156.06      162.78      8.54 o 
   7  -6   4      202.59      225.74     20.93 o 
  -8  -5   4       14.57       14.25      5.45 o 
  -7  -5   4      651.29      616.95     17.54 o 
  -6  -5   4      387.20      381.64      9.58 o 
  -5  -5   4      121.90      122.30      4.67 o 
  -4  -5   4      499.34      504.35      6.20 o 
  -3  -5   4      698.30      678.72      5.95 o 
  -2  -5   4      394.54      393.98      4.07 o 
  -1  -5   4      240.79      228.27      2.98 o 
   0  -5   4        7.89       10.12      1.28 o 
   1  -5   4      167.79      174.41      2.60 o 
   2  -5   4      164.71      158.32      3.45 o 
   3  -5   4     1055.29     1026.96      9.03 o 
   4  -5   4      173.96      185.70      4.72 o 
   5  -5   4      289.73      271.41      7.71 o 
   6  -5   4      179.93      174.34      8.19 o 
   7  -5   4       30.78       32.72      6.07 o 
  -8  -4   4       33.44       34.34      5.68 o 
  -7  -4   4      283.26      257.37     14.30 o 
  -6  -4   4        9.19       11.23      3.77 o 
  -5  -4   4      863.92      818.11     16.73 o 
  -4  -4   4       73.90       79.88      2.74 o 
  -3  -4   4      221.39      201.48      4.48 o 
  -2  -4   4      619.32      651.97      5.16 o 
  -1  -4   4     1220.02     1174.48      9.62 o 
   0  -4   4     2603.91     2498.06     12.17 o 
   1  -4   4     1021.08     1000.90      7.52 o 
   2  -4   4      268.67      275.45      4.13 o 
   3  -4   4      126.63      127.64      3.51 o 
   4  -4   4       92.88       92.52      3.57 o 
   5  -4   4       64.25       65.62      4.15 o 
   6  -4   4       73.54       76.53      6.15 o 
   7  -4   4       67.13       70.75      6.63 o 
  -9  -3   4       99.86      101.37     14.22 o 
  -8  -3   4       46.87       55.80      7.30 o 
  -7  -3   4       96.67       96.90      7.14 o 
  -6  -3   4      277.70      272.00      8.02 o 
  -5  -3   4      296.50      297.79      4.96 o 
  -4  -3   4      169.15      177.07      4.07 o 
  -3  -3   4     1039.05     1014.47     13.02 o 
  -2  -3   4      125.46      137.08      3.96 o 
   0  -3   4     1092.16     1131.47      6.18 o 
   1  -3   4      235.37      239.51      4.04 o 
   2  -3   4      527.60      480.23      5.04 o 
   3  -3   4      614.99      590.14      9.79 o 
   4  -3   4       38.38       42.69      3.28 o 
   5  -3   4      185.43      189.42      6.22 o 
   6  -3   4      108.59      108.15      6.55 o 
   7  -3   4      310.29      284.01     11.98 o 
  -8  -2   4      132.51      129.79      8.95 o 
  -7  -2   4      130.02      127.15      7.62 o 
  -6  -2   4      385.85      372.59      7.71 o 
  -5  -2   4       27.56       29.71      2.38 o 
  -4  -2   4      409.72      402.66      7.94 o 
  -3  -2   4      124.26      124.70      2.22 o 
  -2  -2   4     1873.30     1936.32      8.60 o 
  -1  -2   4     2719.58     2742.27     12.66 o 
   0  -2   4     1482.65     1423.03     12.07 o 
   1  -2   4      735.02      778.80     11.71 o 
   2  -2   4      168.23      178.16      3.14 o 
   3  -2   4      611.25      598.78      5.65 o 
   4  -2   4      528.64      521.51      8.41 o 
   5  -2   4      109.33      107.22      5.07 o 
   6  -2   4      124.75      134.42      6.98 o 
   7  -2   4       67.61       70.04      7.58 o 
  -8  -1   4       22.50       22.84      6.16 o 
  -7  -1   4       18.34       18.99      4.31 o 
  -6  -1   4       12.21       15.84      3.26 o 
  -5  -1   4        3.97        3.22      2.07 o 
  -4  -1   4     1251.30     1197.49      8.96 o 
  -3  -1   4     2534.74     2467.76     17.66 o 
  -2  -1   4      190.49      215.51      3.30 o 
  -1  -1   4     1785.04     1815.74     16.55 o 
   0  -1   4      391.81      411.64      4.54 o 
   1  -1   4      112.45      108.95      3.04 o 
   2  -1   4      480.25      471.16      5.39 o 
   3  -1   4      444.79      429.00      4.83 o 
   4  -1   4      417.54      396.65     10.65 o 
   5  -1   4      151.95      154.77      6.70 o 
   6  -1   4       23.74       23.87      4.78 o 
   7  -1   4       40.23       35.73      5.91 o 
  -9   0   4        0.10       -2.70     14.39 o 
  -8   0   4       10.82       10.03      6.09 o 
  -7   0   4      274.14      256.22      8.11 o 
  -6   0   4      248.79      255.33      5.84 o 
  -5   0   4      823.43      763.69     11.19 o 
  -4   0   4     1266.34     1190.98      8.99 o 
  -3   0   4       13.49       13.34      1.11 o 
  -2   0   4      732.09      794.06      5.94 o 
  -1   0   4     2240.43     2274.58     19.14 o 
   0   0   4      113.06      129.31      2.92 o 
   1   0   4      597.49      615.56      6.07 o 
   2   0   4      452.76      449.38      6.32 o 
   3   0   4       11.32       11.68      1.43 o 
   4   0   4      673.65      645.46     10.10 o 
   5   0   4       41.87       45.81      4.00 o 
   6   0   4      306.07      314.07     13.34 o 
   7   0   4      183.53      187.00      8.81 o 
  -9   1   4       10.21       19.72     14.57 o 
  -8   1   4       21.96       19.29      5.91 o 
  -7   1   4       18.34       17.74      4.25 o 
  -6   1   4       14.06       12.82      3.20 o 
  -5   1   4        4.97        8.70      2.31 o 
  -4   1   4     1235.25     1201.77     14.62 o 
  -3   1   4     2551.52     2464.61     15.32 o 
  -2   1   4      198.86      223.39      4.99 o 
  -1   1   4     1729.67     1765.74     21.59 o 
   0   1   4      384.45      396.99      8.87 o 
   1   1   4      113.99      110.26      2.77 o 
   2   1   4      480.22      474.63     10.13 o 
   3   1   4      444.10      444.59      7.53 o 
   4   1   4      401.57      396.93      7.29 o 
   5   1   4      150.02      156.73      5.64 o 
   6   1   4       25.99       33.77      4.85 o 
   7   1   4       38.86       38.26      5.75 o 
  -9   2   4       29.72       23.91     14.78 o 
  -8   2   4      130.31      119.98      8.39 o 
  -7   2   4      124.39      142.55     12.97 o 
  -6   2   4      390.98      407.59      9.79 o 
  -5   2   4       28.58       28.40      2.58 o 
  -4   2   4      410.47      407.97      6.20 o 
  -3   2   4      119.49      118.27      4.63 o 
  -2   2   4     1927.49     1997.18     11.76 o 
  -1   2   4     2775.84     2769.48     24.80 o 
   0   2   4     1495.14     1423.10      8.14 o 
   1   2   4      737.10      760.90     11.63 o 
   2   2   4      177.92      182.32      4.41 o 
   3   2   4      625.50      621.02     13.34 o 
   4   2   4      524.17      514.72     16.95 o 
   5   2   4      112.07      123.25      5.12 o 
   6   2   4      124.64      126.79      6.56 o 
   7   2   4       70.88       65.43      7.47 o 
  -8   3   4       48.61       41.28      6.59 o 
  -7   3   4       92.86       93.99      7.71 o 
  -6   3   4      271.05      280.26      7.77 o 
  -5   3   4      289.61      293.37      5.98 o 
  -4   3   4      170.46      181.56      4.35 o 
  -3   3   4     1030.51      987.47      9.04 o 
  -2   3   4      124.67      125.04      4.31 o 
  -1   3   4      452.12      500.53     10.94 o 
   0   3   4     1099.11     1157.13     13.46 o 
   1   3   4      239.69      235.21      7.17 o 
   3   3   4      610.16      578.73     13.00 o 
   4   3   4       37.64       40.17      3.72 o 
   5   3   4      179.45      182.89      6.67 o 
   6   3   4      105.02      108.80      8.89 o 
   7   3   4      314.18      311.97     15.34 o 
  -8   4   4       32.87       32.28      8.49 o 
  -7   4   4      288.61      280.96      8.76 o 
  -6   4   4        7.53        8.19      3.49 o 
  -5   4   4      861.88      811.49     13.39 o 
  -4   4   4       79.23       84.98      3.46 o 
  -3   4   4      230.55      209.82      4.32 o 
  -2   4   4      618.67      636.95     16.00 o 
  -1   4   4     1203.63     1167.86     17.51 o 
   0   4   4     2605.11     2509.73     20.05 o 
   1   4   4     1017.37     1010.26     13.62 o 
   2   4   4      265.43      263.18      5.66 o 
   3   4   4      128.62      130.34      5.97 o 
   4   4   4       90.55       88.61      4.52 o 
   5   4   4       63.62       64.81      4.74 o 
   6   4   4       72.72       74.10      8.81 o 
   7   4   4       71.96       76.94      9.90 o 
  -8   5   4       12.25        9.85      7.76 o 
  -7   5   4      662.87      644.95     15.01 o 
  -6   5   4      382.47      364.42     10.43 o 
  -5   5   4      116.47      121.73      7.77 o 
  -4   5   4      487.14      483.30      9.67 o 
  -3   5   4      709.28      695.60      7.07 o 
  -2   5   4      388.97      384.99      5.46 o 
  -1   5   4      231.89      228.74      4.69 o 
   0   5   4        8.59       13.16      2.98 o 
   1   5   4      167.61      177.90      4.83 o 
   2   5   4      168.04      158.29      6.50 o 
   3   5   4     1049.63     1016.68     12.26 o 
   4   5   4      173.63      191.97      5.98 o 
   5   5   4      286.69      274.08     12.16 o 
   6   5   4      178.27      194.28     12.03 o 
   7   5   4       32.49       50.47      9.55 o 
  -8   6   4       82.78       83.25     10.15 o 
  -7   6   4      108.22      114.04      8.61 o 
  -6   6   4      645.12      629.12     13.39 o 
  -5   6   4      123.94      133.93      6.48 o 
  -4   6   4       33.70       36.12      4.72 o 
  -3   6   4      224.77      229.05      5.14 o 
  -2   6   4      370.80      352.03      8.07 o 
  -1   6   4       75.04       81.05      3.02 o 
   0   6   4      517.47      495.98      9.62 o 
   1   6   4      196.83      195.01      3.99 o 
   2   6   4      274.89      257.51      6.57 o 
   3   6   4      393.30      358.69      7.64 o 
   4   6   4      428.09      417.93     13.40 o 
   5   6   4      130.85      150.41      9.98 o 
   6   6   4      149.28      158.63     11.50 o 
  -7   7   4       48.96       51.08      8.55 o 
  -6   7   4      105.32      116.69      9.26 o 
  -5   7   4      121.79      118.97      6.29 o 
  -4   7   4     1373.09     1283.33     24.67 o 
  -3   7   4      107.64      122.65      6.42 o 
  -2   7   4       61.76       58.66      3.95 o 
  -1   7   4      388.89      384.53      5.46 o 
   0   7   4       80.13       78.73      6.51 o 
   1   7   4      756.22      704.67     12.13 o 
   2   7   4       30.67       42.09      4.44 o 
   3   7   4      294.45      308.40      9.46 o 
   4   7   4      115.47      110.30     11.75 o 
   5   7   4       17.98       15.42      6.42 o 
   6   7   4      183.83      183.46     12.24 o 
  -7   8   4      152.73      148.22     12.90 o 
  -6   8   4      165.49      170.95     10.69 o 
  -5   8   4      104.29      114.64     12.43 o 
  -4   8   4       50.22       55.78      5.99 o 
  -3   8   4        1.29        1.85      3.75 o 
  -2   8   4       95.98       78.77      8.10 o 
  -1   8   4      113.04      121.88      5.43 o 
   0   8   4     1048.10     1010.80     14.09 o 
   1   8   4      242.13      246.54      7.76 o 
   2   8   4        8.89       10.80      3.52 o 
   3   8   4       82.69       87.74     10.00 o 
   4   8   4      238.44      247.82     16.11 o 
   5   8   4       34.99       33.13      9.55 o 
   6   8   4      191.61      204.61     15.31 o 
  -7   9   4      185.71      193.19     12.67 o 
  -6   9   4       41.66       47.05      8.01 o 
  -5   9   4        1.43        9.62      8.33 o 
  -4   9   4      165.02      160.42     12.74 o 
  -3   9   4      435.02      435.21     11.34 o 
  -2   9   4      834.74      790.69     21.36 o 
  -1   9   4      627.50      583.51     17.27 o 
   0   9   4       63.92       68.23      6.73 o 
   1   9   4      176.04      183.29      7.04 o 
   2   9   4      330.14      329.35     15.18 o 
   3   9   4      683.31      608.44     22.04 o 
   4   9   4       66.27       62.61     10.86 o 
   5   9   4       37.31       30.68     10.37 o 
   6   9   4       25.48       37.09      8.53 o 
  -7  10   4      120.32      163.24     14.86 o 
  -6  10   4       28.21       29.23      7.68 o 
  -5  10   4      161.20      185.34     15.63 o 
  -4  10   4      129.42      137.75     12.88 o 
  -3  10   4      124.40      129.15     11.38 o 
  -2  10   4      255.55      236.73     13.10 o 
  -1  10   4      221.02      202.95     11.40 o 
   0  10   4      497.09      507.59     10.79 o 
   1  10   4      348.50      330.47     14.12 o 
   2  10   4       44.02       44.08      8.03 o 
   3  10   4       10.60       -0.06      7.37 o 
   4  10   4        4.46       15.23      8.89 o 
   5  10   4       15.53        6.02     10.41 o 
  -6  11   4       81.56       84.84      9.60 o 
  -5  11   4      154.02      151.60     14.76 o 
  -4  11   4      130.89      126.61     13.04 o 
  -3  11   4      832.87      773.29     24.50 o 
  -2  11   4       34.12       43.49      7.91 o 
  -1  11   4       55.87       66.87      7.81 o 
   1  11   4       95.04       94.55      8.96 o 
   2  11   4      409.68      416.28     17.81 o 
   3  11   4      199.42      195.44     14.38 o 
   4  11   4      129.13      108.18     12.97 o 
   5  11   4       32.74       36.93     11.83 o 
  -6  12   4       49.71       48.34      9.26 o 
  -5  12   4        1.18        7.43      9.69 o 
  -4  12   4      153.52      161.50     14.72 o 
  -3  12   4      165.62      174.79     13.50 o 
  -2  12   4      685.81      657.18     21.69 o 
   2  12   4       89.50      106.22     11.07 o 
   3  12   4       41.48       64.71     10.50 o 
   4  12   4      208.60      240.18     17.66 o 
   5  12   4      112.71      124.34     15.13 o 
  -5  13   4       33.39       39.05     11.17 o 
  -4  13   4      279.85      289.86     18.37 o 
  -3  13   4      226.73      226.81     15.56 o 
   3  13   4       13.32       29.08      9.36 o 
   4  13   4       29.36       32.27     11.20 o 
  -5  14   4      212.41      245.44     19.60 o 
  -4  14   4      272.38      272.13     18.63 o 
  -3 -16   5       54.74       54.83     12.71 o 
  -2 -16   5       45.60       43.67      7.13 o 
  -1 -16   5       45.78       51.76      8.16 o 
   0 -16   5       87.94       76.37      9.73 o 
   1 -16   5       25.04       17.12     12.14 o 
  -4 -15   5       53.08       40.85      7.14 o 
  -3 -15   5      147.10      146.16      7.14 o 
  -2 -15   5      180.42      189.87      7.77 o 
  -1 -15   5      131.79      139.11      8.00 o 
   0 -15   5       22.07       29.82      5.59 o 
   1 -15   5       25.76       24.52      5.52 o 
   2 -15   5       46.77       45.11      6.94 o 
  -5 -14   5        5.22        1.88      6.61 o 
  -4 -14   5       87.53       76.31      5.80 o 
  -3 -14   5      173.71      166.28      7.41 o 
  -2 -14   5       17.23       18.83      4.46 o 
  -1 -14   5      168.72      171.77      9.73 o 
   0 -14   5      208.58      214.85      8.78 o 
   1 -14   5       73.01       80.10      6.49 o 
   2 -14   5      209.34      226.48     10.31 o 
   3 -14   5       10.23       11.79      5.73 o 
  -6 -13   5       17.02       18.06     14.34 o 
  -5 -13   5      216.60      213.30      8.15 o 
  -4 -13   5      185.62      185.83      7.39 o 
  -3 -13   5       69.02       72.74      4.40 o 
  -2 -13   5      115.36      124.36      4.95 o 
  -1 -13   5       78.85       77.56      7.00 o 
   0 -13   5      118.35      121.07      6.80 o 
   1 -13   5       53.22       51.89      5.62 o 
   2 -13   5       63.35       55.23      5.25 o 
   3 -13   5       83.64       78.65      6.70 o 
   4 -13   5       24.26       17.95      6.99 o 
  -6 -12   5      101.99      105.73     10.74 o 
  -5 -12   5      214.74      219.51      8.01 o 
  -4 -12   5      359.21      351.06      9.04 o 
  -3 -12   5      372.08      367.78      7.38 o 
  -2 -12   5        6.94        8.14      2.94 o 
  -1 -12   5       35.52       39.05      3.32 o 
   0 -12   5       18.74       18.50      4.16 o 
   1 -12   5      347.37      359.28      9.02 o 
   2 -12   5      177.23      179.74      6.21 o 
   3 -12   5       37.75       42.39      5.05 o 
   4 -12   5       32.50       26.91      4.85 o 
  -6 -11   5       40.98       42.30      5.77 o 
  -5 -11   5      114.67      117.75      5.53 o 
  -4 -11   5      237.99      237.62      6.70 o 
  -3 -11   5       89.38       90.28      4.22 o 
  -2 -11   5      349.22      339.68      6.63 o 
  -1 -11   5      214.22      225.67      5.44 o 
   0 -11   5      155.16      155.31      5.17 o 
   1 -11   5       70.20       77.61      3.88 o 
   2 -11   5       70.62       72.83      4.42 o 
   3 -11   5      293.15      284.15     11.36 o 
   4 -11   5       91.77       98.14      8.34 o 
   5 -11   5      186.59      195.94     13.03 o 
  -7 -10   5       43.95       57.82     14.21 o 
  -6 -10   5      147.79      141.45     10.29 o 
  -5 -10   5      223.17      225.05      6.82 o 
  -4 -10   5       48.76       57.40      4.10 o 
  -3 -10   5       79.12       76.96      3.66 o 
  -2 -10   5      392.22      379.49      8.17 o 
  -1 -10   5       48.60       48.69      3.12 o 
   0 -10   5        0.09        2.21      2.08 o 
   1 -10   5       28.60       28.33      2.96 o 
   2 -10   5      284.26      275.41      6.04 o 
   3 -10   5       58.27       49.86      4.14 o 
   4 -10   5      105.86      100.30      5.89 o 
   5 -10   5       91.89       96.76      7.39 o 
  -7  -9   5       71.61       67.85      5.94 o 
  -6  -9   5      191.60      212.31      7.66 o 
  -5  -9   5      136.38      137.20      4.97 o 
  -4  -9   5      281.76      305.59      6.91 o 
  -3  -9   5      690.95      641.75      8.38 o 
  -2  -9   5      248.69      237.09      5.09 o 
  -1  -9   5      473.10      461.97      6.75 o 
   0  -9   5      554.96      529.46      6.12 o 
   1  -9   5      569.12      568.01      6.96 o 
   2  -9   5      158.76      153.78      5.11 o 
   3  -9   5        8.37        7.75      2.87 o 
   4  -9   5       69.25       87.86      6.12 o 
   5  -9   5      128.96      125.02      6.91 o 
  -8  -8   5       34.17       21.26     14.98 o 
  -7  -8   5        9.72       16.89      4.74 o 
  -6  -8   5       40.00       48.58      4.79 o 
  -5  -8   5       61.99       69.35      4.15 o 
  -4  -8   5       27.81       31.26      2.97 o 
  -3  -8   5       74.69       80.01      3.25 o 
  -2  -8   5      653.34      639.23      7.02 o 
  -1  -8   5      152.75      148.15      3.31 o 
   0  -8   5      192.10      196.32      6.76 o 
   1  -8   5      984.75      925.26      8.41 o 
   2  -8   5      276.62      299.58      5.31 o 
   3  -8   5       66.58       67.16      3.60 o 
   4  -8   5      333.03      339.03      7.10 o 
   5  -8   5       22.63       22.74      4.86 o 
   6  -8   5        3.73        7.62      6.20 o 
  -8  -7   5      112.21      116.15     16.39 o 
  -7  -7   5       66.53       78.05      6.93 o 
  -6  -7   5      413.85      410.93      9.46 o 
  -5  -7   5        5.37        9.91      3.00 o 
  -4  -7   5      189.72      191.70      4.82 o 
  -3  -7   5      185.00      190.27      4.04 o 
  -2  -7   5       38.81       41.13      2.24 o 
  -1  -7   5     1639.47     1547.80     12.69 o 
   0  -7   5      182.56      178.97      3.16 o 
   1  -7   5      103.63      117.02      3.39 o 
   2  -7   5        5.93        8.98      2.19 o 
   3  -7   5      126.02      129.11      3.69 o 
   4  -7   5      282.45      304.06      7.17 o 
   5  -7   5       15.24       16.43      4.60 o 
   6  -7   5       13.45       15.37      5.10 o 
  -8  -6   5      137.26      151.04      8.61 o 
  -7  -6   5        7.77        6.86      4.42 o 
  -6  -6   5       92.73      100.46      6.11 o 
  -5  -6   5       98.03       92.47      4.63 o 
  -4  -6   5       71.31       77.68      3.62 o 
  -3  -6   5       48.54       53.17      2.64 o 
  -2  -6   5      897.71      877.35      6.14 o 
  -1  -6   5       40.34       42.41      1.96 o 
   0  -6   5      366.63      366.34      4.13 o 
   1  -6   5     1633.84     1587.75     10.12 o 
   2  -6   5      936.02      861.36      7.95 o 
   3  -6   5       42.31       40.99      2.74 o 
   4  -6   5      294.73      281.97      7.67 o 
   5  -6   5        4.27        9.26      4.26 o 
   6  -6   5       18.27       27.41      6.18 o 
  -8  -5   5       38.39       37.69      6.02 o 
  -7  -5   5        0.43        0.88      4.86 o 
  -6  -5   5      376.57      375.44      9.64 o 
  -5  -5   5       47.25       48.71      3.75 o 
  -4  -5   5      241.62      236.55      4.60 o 
  -3  -5   5      146.30      152.72      3.58 o 
  -2  -5   5      219.30      229.61      3.42 o 
  -1  -5   5      765.09      780.64      6.07 o 
   0  -5   5      633.89      624.70      5.35 o 
   1  -5   5      436.26      430.27      4.18 o 
   2  -5   5      325.18      324.50      4.95 o 
   3  -5   5       97.71      106.59      3.38 o 
   4  -5   5      200.88      197.68      7.33 o 
   5  -5   5      187.76      190.21      7.90 o 
   6  -5   5       72.25       73.52      5.78 o 
  -8  -4   5       29.19       30.43      6.67 o 
  -7  -4   5       85.41       93.88      6.36 o 
  -6  -4   5       26.83       24.85      4.29 o 
  -5  -4   5      713.70      684.22     14.01 o 
  -4  -4   5      199.99      196.61      4.23 o 
  -3  -4   5       32.55       37.44      2.20 o 
  -2  -4   5     2392.77     2273.80      9.94 o 
  -1  -4   5      509.59      536.29      6.99 o 
   0  -4   5      253.53      241.89      3.51 o 
   1  -4   5       86.12       88.01      2.21 o 
   2  -4   5      160.40      163.69      3.61 o 
   3  -4   5       26.41       27.96      2.26 o 
   4  -4   5       44.03       46.39      3.60 o 
   5  -4   5       55.35       60.18      5.06 o 
   6  -4   5       53.90       50.61      5.31 o 
   7  -4   5      128.32      111.68     11.53 o 
  -8  -3   5       52.62       53.19     10.59 o 
  -7  -3   5      112.96      108.98      6.48 o 
  -6  -3   5       40.29       36.66      4.31 o 
  -5  -3   5     1106.45     1077.62     16.68 o 
  -4  -3   5      531.72      518.23      6.76 o 
  -3  -3   5      747.32      712.44      5.93 o 
  -2  -3   5     1115.89     1113.10     12.07 o 
  -1  -3   5     1411.96     1360.98      7.48 o 
   0  -3   5      954.42      964.90      6.87 o 
   1  -3   5       91.24       93.44      2.33 o 
   2  -3   5       76.09       83.49      2.70 o 
   3  -3   5      381.79      372.93      5.12 o 
   4  -3   5       75.16       75.49      3.96 o 
   5  -3   5      520.60      512.68      9.80 o 
   6  -3   5      191.72      192.90      7.03 o 
   7  -3   5       46.65       60.05      7.69 o 
  -8  -2   5       23.66       20.50      6.11 o 
  -7  -2   5       14.21       12.98      4.41 o 
  -6  -2   5       91.88       83.71      4.96 o 
  -5  -2   5      514.62      500.80      7.21 o 
  -4  -2   5      588.86      559.69      6.93 o 
  -3  -2   5     1597.95     1588.28     14.68 o 
  -2  -2   5      178.94      158.92      3.03 o 
  -1  -2   5      184.84      171.48      3.33 o 
   0  -2   5      316.00      340.37      4.38 o 
   1  -2   5     1238.33     1225.65     10.06 o 
   2  -2   5      507.37      483.44      5.22 o 
   3  -2   5      135.23      134.56      3.73 o 
   4  -2   5      118.56      115.94      6.05 o 
   5  -2   5       37.63       33.52      3.81 o 
   6  -2   5        8.54        7.78      3.96 o 
   7  -2   5       73.98       80.89      7.13 o 
  -8  -1   5       16.90       18.56      6.11 o 
  -7  -1   5       43.37       44.02      4.93 o 
  -6  -1   5      252.70      267.36      6.87 o 
  -5  -1   5      741.41      721.81     15.51 o 
  -4  -1   5      409.71      411.34      7.06 o 
  -3  -1   5      184.04      188.65      3.29 o 
  -2  -1   5     1929.71     1930.53     14.87 o 
  -1  -1   5      375.70      388.59      4.20 o 
   0  -1   5      323.44      314.75      4.71 o 
   1  -1   5      326.96      339.51      4.72 o 
   2  -1   5      430.14      411.09      6.48 o 
   3  -1   5      404.22      374.56      5.50 o 
   4  -1   5       64.22       64.90      3.71 o 
   5  -1   5      290.25      272.62      7.43 o 
   6  -1   5       99.72      103.05      5.96 o 
   7  -1   5       25.76       33.96      6.29 o 
  -8   0   5      672.97      641.33     20.13 o 
  -7   0   5       66.32       69.86      5.44 o 
  -6   0   5      241.67      237.21      6.45 o 
  -5   0   5      124.01      136.14      4.67 o 
  -4   0   5      353.32      364.91      5.18 o 
  -3   0   5      675.57      671.83     10.32 o 
  -2   0   5        6.19        9.08      1.67 o 
  -1   0   5      754.41      802.82     10.02 o 
   0   0   5      657.84      670.90      7.34 o 
   1   0   5      458.64      433.59      6.77 o 
   2   0   5     1245.96     1205.41      9.52 o 
   3   0   5      177.94      177.35      4.53 o 
   4   0   5      257.37      256.62      6.46 o 
   5   0   5       62.42       73.42      4.81 o 
   6   0   5      281.57      281.23      9.45 o 
   7   0   5       19.03       21.43      5.94 o 
  -8   1   5       17.96       16.17      6.04 o 
  -7   1   5       42.71       46.66      4.83 o 
  -6   1   5      261.97      268.63      6.74 o 
  -5   1   5      705.95      707.63      9.32 o 
  -4   1   5      391.46      379.79      5.40 o 
  -3   1   5      186.88      186.80      4.69 o 
  -2   1   5     1937.22     1933.23     20.10 o 
  -1   1   5      363.46      360.38      6.24 o 
   0   1   5      326.38      321.03      4.96 o 
   1   1   5      324.50      337.19      4.85 o 
   2   1   5      423.13      400.84      6.23 o 
   3   1   5      409.56      383.52      8.42 o 
   4   1   5       66.16       68.66      4.12 o 
   5   1   5      286.94      288.51      8.02 o 
   6   1   5       98.93       94.99      5.71 o 
   7   1   5       25.25       30.85      6.96 o 
  -9   2   5       85.17       94.46     10.38 o 
  -8   2   5       22.34       24.09      6.19 o 
  -7   2   5       14.55       18.37      5.11 o 
  -6   2   5       94.75       95.66      4.52 o 
  -5   2   5      529.48      521.43      7.10 o 
  -4   2   5      599.38      553.12      7.45 o 
  -3   2   5     1602.69     1584.59     15.40 o 
  -2   2   5      184.52      175.86      4.36 o 
  -1   2   5      185.97      175.32      4.79 o 
   0   2   5      324.83      344.41      4.85 o 
   1   2   5     1243.97     1225.15     14.13 o 
   2   2   5      512.69      486.29      7.32 o 
   3   2   5      132.48      130.23      4.82 o 
   4   2   5      123.58      133.27      5.49 o 
   5   2   5       39.00       38.34      4.90 o 
   6   2   5        7.80        3.86      4.97 o 
   7   2   5       74.11       71.78     10.47 o 
  -8   3   5       54.74       44.90      6.92 o 
  -7   3   5      106.75      101.78      7.33 o 
  -6   3   5       38.19       45.99      5.22 o 
  -5   3   5     1115.78     1091.72     12.76 o 
  -4   3   5      518.86      492.00      7.01 o 
  -3   3   5      755.47      733.34     12.31 o 
  -2   3   5     1077.82     1111.37     19.44 o 
  -1   3   5     1428.06     1377.54     23.83 o 
   0   3   5      938.40      951.58     10.23 o 
   1   3   5       87.13       81.56      3.33 o 
   2   3   5       74.49       77.56      3.04 o 
   3   3   5      380.90      383.71      7.33 o 
   4   3   5       79.92       79.59      4.60 o 
   5   3   5      516.67      513.87     14.11 o 
   6   3   5      191.76      204.03      9.84 o 
   7   3   5       46.75       43.84     13.18 o 
  -8   4   5       30.37       26.77      6.53 o 
  -7   4   5       85.60       91.16      7.10 o 
  -6   4   5       29.11       31.51      4.93 o 
  -5   4   5      721.10      692.17     12.83 o 
  -4   4   5      196.86      190.96      4.97 o 
  -3   4   5       36.45       46.64      3.33 o 
  -2   4   5     2379.45     2259.23     15.23 o 
  -1   4   5      522.19      535.53      8.01 o 
   0   4   5      247.64      248.36      7.66 o 
   1   4   5       88.99       94.57      3.13 o 
   2   4   5      166.36      164.55      5.59 o 
   3   4   5       25.40       19.40      2.94 o 
   4   4   5       47.10       50.35      5.06 o 
   5   4   5       54.50       51.55      5.78 o 
   6   4   5       53.81       53.45      8.71 o 
  -8   5   5       36.76       21.98      8.15 o 
  -7   5   5        0.44       -1.59      5.63 o 
  -6   5   5      375.55      370.43     10.80 o 
  -5   5   5       45.72       49.04      4.93 o 
  -4   5   5      240.78      231.25      5.22 o 
  -3   5   5      144.85      147.53      4.82 o 
  -2   5   5      229.86      232.91      7.61 o 
  -1   5   5      755.14      741.29      9.27 o 
   0   5   5      641.40      638.95     20.02 o 
   1   5   5      447.20      453.75     10.60 o 
   2   5   5      331.42      350.40     10.10 o 
   3   5   5       96.63      100.27      5.88 o 
   4   5   5      199.93      208.23      8.06 o 
   5   5   5      191.83      199.03     11.42 o 
   6   5   5       74.42       74.62      9.71 o 
  -8   6   5      135.30      142.81     11.87 o 
  -7   6   5        7.40        8.06      7.24 o 
  -6   6   5       94.43      106.33      7.00 o 
  -5   6   5      100.24      105.37      6.24 o 
  -4   6   5       72.25       83.43      6.31 o 
  -3   6   5       47.62       52.49      3.49 o 
  -2   6   5      894.30      866.11     16.73 o 
  -1   6   5       38.81       38.93      4.26 o 
   0   6   5      361.18      376.07     11.59 o 
   1   6   5     1607.69     1577.19     19.16 o 
   2   6   5      942.27      859.24     15.25 o 
   3   6   5       43.36       38.85      4.99 o 
   4   6   5      293.67      292.94     22.87 o 
   5   6   5        3.10        6.09      6.48 o 
   6   6   5       18.11       24.95      8.07 o 
  -7   7   5       63.33       69.24      9.86 o 
  -6   7   5      417.49      411.50     15.02 o 
  -5   7   5        4.74        8.35      4.96 o 
  -4   7   5      189.63      175.92     10.59 o 
  -3   7   5      183.15      186.55      8.10 o 
  -2   7   5       41.89       47.00      8.27 o 
  -1   7   5     1632.76     1518.63     16.18 o 
   0   7   5      185.01      192.70      7.26 o 
   1   7   5      104.26      132.22     13.07 o 
   2   7   5        5.77        7.38      3.86 o 
   3   7   5      128.70      132.74      7.42 o 
   4   7   5      281.67      311.96     12.76 o 
   5   7   5       14.95       15.37      6.87 o 
   6   7   5       14.99       18.32      7.82 o 
  -7   8   5        9.30       12.45      7.37 o 
  -6   8   5       44.56       46.64      7.97 o 
  -5   8   5       61.11       62.30      6.45 o 
  -4   8   5       26.04       29.77      5.27 o 
  -3   8   5       75.79       82.89      6.19 o 
  -2   8   5      660.73      674.38     20.25 o 
  -1   8   5      143.83      146.58      9.94 o 
   0   8   5      195.36      192.47     16.49 o 
   1   8   5      998.09      973.51     15.67 o 
   2   8   5      271.48      293.84      9.59 o 
   3   8   5       65.68       73.50     10.09 o 
   4   8   5      332.65      333.73     18.81 o 
   5   8   5       24.15       30.15      7.84 o 
   6   8   5        4.62        6.88      8.33 o 
  -7   9   5       71.86       68.86      9.56 o 
  -6   9   5      190.59      214.76     12.54 o 
  -5   9   5      135.28      140.37     13.86 o 
  -4   9   5      284.16      275.73     10.43 o 
  -3   9   5      688.82      639.95     14.50 o 
  -2   9   5      239.83      221.29     12.94 o 
  -1   9   5      481.57      467.57     16.69 o 
   0   9   5      566.32      537.56     11.81 o 
   1   9   5      566.97      547.28     18.26 o 
   2   9   5      149.67      152.48     11.99 o 
   3   9   5        8.80        3.02      8.08 o 
   4   9   5       70.13       82.32     12.16 o 
   5   9   5      128.25      142.53     11.33 o 
  -6  10   5      140.28      142.83     10.96 o 
  -5  10   5      222.15      211.79     17.00 o 
  -4  10   5       51.61       49.92      9.89 o 
  -3  10   5       78.61       70.16      6.45 o 
  -2  10   5      391.34      385.07     16.77 o 
  -1  10   5       48.22       47.39      7.70 o 
   0  10   5        0.09        0.12      3.53 o 
   1  10   5       31.29       32.18      7.25 o 
   2  10   5      282.90      275.69     15.04 o 
   3  10   5       59.96       46.96      9.81 o 
   4  10   5      104.83       90.40     12.71 o 
   5  10   5       94.40       99.54     10.33 o 
  -6  11   5       41.73       44.52      8.45 o 
  -5  11   5      113.27      134.11     14.62 o 
  -4  11   5      237.63      255.34     16.90 o 
  -3  11   5       83.22       85.11     10.64 o 
  -2  11   5      355.20      374.72     17.24 o 
  -1  11   5      216.87      211.83     12.73 o 
   1  11   5       68.51       74.61      9.11 o 
   2  11   5       71.07       67.41      9.92 o 
   3  11   5      294.71      265.57     17.06 o 
   4  11   5       90.19       71.34     12.38 o 
   5  11   5      185.12      220.57     13.81 o 
  -6  12   5      102.22      109.53     10.82 o 
  -5  12   5      213.23      227.41     18.01 o 
  -4  12   5      353.73      366.77     20.43 o 
  -3  12   5      366.31      370.83     19.19 o 
  -2  12   5        8.09        6.71      7.08 o 
   2  12   5      172.61      157.65     13.23 o 
   3  12   5       37.33       23.00      9.61 o 
   4  12   5       32.53       21.38     10.64 o 
  -5  13   5      221.53      260.91     19.40 o 
  -4  13   5      189.78      219.07     17.27 o 
  -3  13   5       67.35       65.65     10.49 o 
   3  13   5       82.83       70.49     11.90 o 
   4  13   5       22.18       12.42     12.69 o 
  -5  14   5        4.74       14.50     13.48 o 
  -4  14   5       89.74       80.40     11.88 o 
  -4 -15   6       16.32       16.72     14.77 o 
  -3 -15   6      135.02      148.32      9.47 o 
  -2 -15   6      109.06       98.78      6.45 o 
  -1 -15   6        6.02        6.86      5.68 o 
   0 -15   6       20.96       18.62      5.88 o 
   1 -15   6      114.48      119.74      9.16 o 
   2 -15   6       79.95       54.59     13.63 o 
  -5 -14   6       62.09       58.05     13.13 o 
  -4 -14   6      182.96      202.01      8.11 o 
  -3 -14   6       90.53       89.38      5.51 o 
  -2 -14   6       41.31       48.12      5.21 o 
  -1 -14   6       49.35       53.27      6.00 o 
   0 -14   6      339.45      340.73     10.93 o 
   1 -14   6        4.26       12.29      5.11 o 
   2 -14   6      202.10      183.94      7.99 o 
  -5 -13   6        7.33        8.22      5.18 o 
  -4 -13   6      171.97      189.78      8.85 o 
  -3 -13   6      113.53      105.48      5.06 o 
  -2 -13   6      303.36      298.48      7.18 o 
  -1 -13   6       25.66       25.73      5.13 o 
   0 -13   6       63.48       68.47      6.05 o 
   1 -13   6       55.64       64.58      5.38 o 
   2 -13   6       66.87       66.11      5.73 o 
   3 -13   6       67.12       66.44      5.93 o 
   4 -13   6       15.12       36.30     12.70 o 
  -6 -12   6       14.06       27.70     13.10 o 
  -5 -12   6       63.58       70.25      5.61 o 
  -4 -12   6       58.23       62.56      5.22 o 
  -3 -12   6       36.73       36.83      3.74 o 
  -2 -12   6       17.79       15.37      3.28 o 
  -1 -12   6      124.34      124.29      4.83 o 
   0 -12   6      386.89      375.31     16.39 o 
   1 -12   6        5.01        3.26      4.15 o 
   2 -12   6       12.19       15.72      3.93 o 
   3 -12   6      106.27      108.37      6.39 o 
   4 -12   6       32.17       35.59      9.21 o 
  -6 -11   6       31.72       28.96      5.71 o 
  -5 -11   6       44.48       48.98      4.63 o 
  -4 -11   6      202.33      187.06      6.40 o 
  -3 -11   6      189.39      189.13      5.64 o 
  -2 -11   6        1.48        2.78      2.93 o 
  -1 -11   6      169.11      165.68      5.10 o 
   0 -11   6      134.80      141.03      5.89 o 
   1 -11   6      328.83      322.41      6.82 o 
   2 -11   6      126.37      136.10      5.68 o 
   3 -11   6      235.84      241.47      8.17 o 
   4 -11   6       23.62       20.04      5.60 o 
  -6 -10   6       63.75       60.30      6.36 o 
  -5 -10   6       44.87       50.53      5.00 o 
  -4 -10   6      194.63      196.18      6.17 o 
  -3 -10   6        5.13        4.86      2.65 o 
  -2 -10   6      137.51      150.62      4.82 o 
  -1 -10   6       67.82       69.66      3.64 o 
   0 -10   6      158.32      163.49      4.46 o 
   1 -10   6      240.75      215.59      5.56 o 
   2 -10   6      445.89      443.09     11.49 o 
   3 -10   6      104.68      111.45      6.07 o 
   4 -10   6       34.04       36.95      5.82 o 
   5 -10   6       47.96       37.06     13.07 o 
  -7  -9   6       33.95       30.39      5.94 o 
  -6  -9   6      149.17      152.28      7.86 o 
  -5  -9   6       32.33       38.56      4.01 o 
  -4  -9   6      300.49      285.94      6.98 o 
  -3  -9   6      649.75      648.20      8.49 o 
  -2  -9   6      370.43      362.39      5.94 o 
  -1  -9   6       69.02       69.81      3.45 o 
   0  -9   6      261.60      257.22      5.13 o 
   1  -9   6       46.74       44.19      2.93 o 
   2  -9   6       77.52       77.64      3.94 o 
   3  -9   6      171.55      176.45      5.98 o 
   4  -9   6      277.34      285.72      9.92 o 
   5  -9   6        0.81        1.06      5.92 o 
  -7  -8   6       10.00        5.10      5.47 o 
  -6  -8   6      328.28      328.42     11.40 o 
  -5  -8   6       23.05       22.89      3.60 o 
  -4  -8   6      177.76      166.57      5.45 o 
  -3  -8   6      257.33      262.60      5.50 o 
  -2  -8   6        7.59        9.71      2.27 o 
  -1  -8   6     1039.20     1042.91      8.97 o 
   0  -8   6      153.13      161.59      3.77 o 
   1  -8   6       40.71       45.36      2.88 o 
   2  -8   6      643.81      605.17      9.75 o 
   3  -8   6        1.01        0.97      3.32 o 
   4  -8   6       51.25       50.34      5.01 o 
   5  -8   6       37.32       34.35      4.76 o 
   6  -8   6      173.09      183.56     18.08 o 
  -8  -7   6       13.54       29.76     14.49 o 
  -7  -7   6       76.26       72.88      5.91 o 
  -6  -7   6       55.52       60.08      5.01 o 
  -5  -7   6      201.89      208.60      5.56 o 
  -4  -7   6      187.28      185.18      5.47 o 
  -3  -7   6      795.51      782.80      8.58 o 
  -2  -7   6      205.20      200.53      3.95 o 
  -1  -7   6      325.43      319.97      5.25 o 
   0  -7   6      284.65      281.52      4.51 o 
   1  -7   6      250.15      259.35      4.95 o 
   2  -7   6        6.66        8.69      2.32 o 
   3  -7   6       45.39       41.02      3.28 o 
   4  -7   6       17.80       11.00      4.22 o 
   5  -7   6       12.15        5.16      4.83 o 
   6  -7   6       80.81      106.59     11.11 o 
  -8  -6   6        6.16        8.59      7.12 o 
  -7  -6   6       38.38       33.52      5.56 o 
  -6  -6   6      214.12      203.53      7.89 o 
  -5  -6   6       63.25       68.99      4.91 o 
  -4  -6   6      288.82      295.42      6.15 o 
  -3  -6   6      490.33      486.04      6.74 o 
  -2  -6   6       80.92       81.49      2.95 o 
  -1  -6   6     3216.89     3001.93     13.35 o 
   0  -6   6      147.46      149.96      3.09 o 
   1  -6   6      155.16      164.08      3.97 o 
   2  -6   6      231.36      206.92      6.85 o 
   3  -6   6       67.09       62.99      3.31 o 
   4  -6   6      224.44      213.65      7.22 o 
   5  -6   6       57.52       69.56      5.62 o 
   6  -6   6       25.78       30.65      5.61 o 
  -8  -5   6       46.33       50.58      7.46 o 
  -7  -5   6       14.09       14.08      4.78 o 
  -6  -5   6      214.46      213.03      7.78 o 
  -5  -5   6       40.49       45.04      3.80 o 
  -4  -5   6      111.13      122.60      3.74 o 
  -3  -5   6     1088.19     1017.54     10.15 o 
  -2  -5   6     1008.60      963.76      8.35 o 
  -1  -5   6      130.00      135.74      3.10 o 
   0  -5   6      286.75      285.53      3.90 o 
   1  -5   6      100.24      101.60      3.82 o 
   2  -5   6       24.58       30.01      2.50 o 
   3  -5   6      313.79      316.59      6.80 o 
   4  -5   6      175.01      177.90      5.85 o 
   5  -5   6       10.37        6.44      4.46 o 
   6  -5   6       71.06       76.94      6.21 o 
  -8  -4   6       22.87       27.08      6.44 o 
  -7  -4   6      232.42      235.73      8.78 o 
  -6  -4   6      301.76      302.43     11.06 o 
  -5  -4   6        2.03        5.70      3.02 o 
  -4  -4   6      497.47      482.24      6.49 o 
  -3  -4   6       45.77       46.72      2.28 o 
  -2  -4   6      338.82      348.39      4.61 o 
  -1  -4   6       72.54       76.48      2.47 o 
   0  -4   6     1166.17     1112.13      7.93 o 
   1  -4   6       55.67       61.77      2.67 o 
   2  -4   6      170.52      174.09      4.22 o 
   3  -4   6      242.41      236.33      5.89 o 
   4  -4   6       37.45       37.89      3.80 o 
   5  -4   6      156.31      156.41      6.06 o 
   6  -4   6      113.50      109.96      6.67 o 
  -8  -3   6       37.00       40.60      6.88 o 
  -7  -3   6       55.17       65.33      5.74 o 
  -6  -3   6       48.86       50.01      4.72 o 
  -5  -3   6      122.57      135.03      4.45 o 
  -4  -3   6     1119.84     1065.14      9.26 o 
  -3  -3   6      611.47      593.95      7.48 o 
  -2  -3   6      150.31      159.78      3.52 o 
  -1  -3   6      127.45      128.65      2.73 o 
   0  -3   6     1196.00     1206.25     11.08 o 
   1  -3   6      875.41      858.23      7.35 o 
   2  -3   6      230.70      235.82      4.32 o 
   3  -3   6      802.90      764.07      9.57 o 
   4  -3   6      146.81      138.53      5.15 o 
   5  -3   6       29.14       30.39      4.04 o 
   6  -3   6       11.82       10.46      4.44 o 
  -8  -2   6       16.26       17.29      5.98 o 
  -7  -2   6      621.47      603.98     12.58 o 
  -6  -2   6       11.21       10.15      3.28 o 
  -5  -2   6       49.17       49.71      3.28 o 
  -4  -2   6       64.74       70.01      3.58 o 
  -3  -2   6       22.38       21.33      1.96 o 
  -2  -2   6      163.12      192.85      4.91 o 
  -1  -2   6      495.80      464.37      4.48 o 
   0  -2   6     1307.75     1297.47     17.12 o 
   1  -2   6       76.47       70.53      2.91 o 
   2  -2   6       15.24       13.54      1.94 o 
   3  -2   6      166.33      165.54      4.94 o 
   4  -2   6      150.86      155.56      5.53 o 
   5  -2   6      233.71      226.64      8.11 o 
   6  -2   6       70.04       67.38      5.19 o 
  -8  -1   6      142.06      148.16      9.11 o 
  -7  -1   6        0.03        2.99      3.89 o 
  -6  -1   6      224.99      213.99      6.41 o 
  -5  -1   6      447.07      453.91      7.99 o 
  -4  -1   6      242.28      235.91      5.49 o 
  -3  -1   6      550.27      547.86      8.31 o 
  -2  -1   6      795.79      795.27      9.71 o 
  -1  -1   6       90.33       98.02      2.85 o 
   0  -1   6      406.68      412.08      5.52 o 
   1  -1   6      770.13      769.08      8.67 o 
   2  -1   6      539.28      515.80      7.02 o 
   3  -1   6      305.24      284.25      8.50 o 
   4  -1   6      247.52      245.14      6.18 o 
   5  -1   6       18.83       17.59      3.79 o 
   6  -1   6       88.69       86.14      5.41 o 
   7  -1   6       81.99       79.35     10.07 o 
  -8   0   6        8.18       20.97      7.93 o 
  -7   0   6      175.08      180.74      6.55 o 
  -6   0   6       65.24       59.66      4.19 o 
  -5   0   6      193.90      183.46      5.45 o 
  -4   0   6      751.42      738.14     10.04 o 
  -3   0   6       23.09       27.65      2.15 o 
  -2   0   6      167.56      181.65      4.18 o 
  -1   0   6      373.53      347.96      4.52 o 
   0   0   6     2193.80     2041.09     15.54 o 
   1   0   6       22.57       30.63      2.65 o 
   2   0   6      615.26      601.98      9.79 o 
   3   0   6     1182.10     1142.95     10.85 o 
   4   0   6       83.07       86.42      4.26 o 
   5   0   6       16.21       13.38      3.55 o 
   6   0   6       15.52       18.21      4.69 o 
   7   0   6       47.26       52.91      9.76 o 
  -8   1   6      141.26      139.12      8.99 o 
  -7   1   6        0.14        0.90      3.73 o 
  -6   1   6      224.27      228.27      6.46 o 
  -5   1   6      447.04      425.88      8.97 o 
  -4   1   6      235.87      234.46      5.46 o 
  -3   1   6      562.60      543.03      6.73 o 
  -2   1   6      802.66      830.98     18.52 o 
  -1   1   6       91.63       97.56      3.25 o 
   0   1   6      410.15      421.21      9.87 o 
   1   1   6      766.77      752.83      9.04 o 
   2   1   6      531.08      509.98      7.12 o 
   3   1   6      305.87      280.65      6.77 o 
   4   1   6      243.94      225.76      5.81 o 
   5   1   6       18.96       20.64      4.14 o 
   6   1   6       89.73       87.95      6.78 o 
  -8   2   6       15.89       11.19      6.12 o 
  -7   2   6      626.65      622.85     14.77 o 
  -6   2   6       12.15       10.64      3.13 o 
  -5   2   6       49.76       50.06      3.50 o 
  -4   2   6       64.80       66.00      3.46 o 
  -3   2   6       26.72       27.26      2.87 o 
  -2   2   6      161.18      186.20      4.97 o 
  -1   2   6      489.21      452.57      7.66 o 
   0   2   6     1297.46     1263.28     15.26 o 
   1   2   6       73.97       71.54      3.46 o 
   2   2   6       15.21       12.46      2.33 o 
   3   2   6      167.35      160.27      5.00 o 
   4   2   6      150.13      145.10      5.60 o 
   5   2   6      233.99      222.73      8.19 o 
   6   2   6       70.69       71.49      6.52 o 
  -8   3   6       36.43       35.37      6.64 o 
  -7   3   6       54.49       51.15      6.25 o 
  -6   3   6       49.92       50.45      4.54 o 
  -5   3   6      115.19      128.28      4.65 o 
  -4   3   6     1121.43     1056.90     11.59 o 
  -3   3   6      595.69      610.94     11.95 o 
  -2   3   6      141.94      152.00      5.12 o 
  -1   3   6      124.70      130.94      3.54 o 
   0   3   6     1191.77     1171.09     10.32 o 
   1   3   6      888.71      863.79     13.49 o 
   2   3   6      233.06      242.22      5.83 o 
   3   3   6      802.54      746.23     11.12 o 
   4   3   6      145.83      145.41      7.33 o 
   5   3   6       28.81       32.93      5.09 o 
   6   3   6       11.86        6.93      6.43 o 
  -8   4   6       25.40       32.63      6.61 o 
  -7   4   6      224.51      221.82      9.88 o 
  -6   4   6      314.39      325.92     10.40 o 
  -5   4   6        1.52        2.26      3.08 o 
  -4   4   6      492.73      484.38      7.94 o 
  -3   4   6       42.50       42.84      3.02 o 
  -2   4   6      326.92      340.90      8.27 o 
  -1   4   6       65.89       66.07      4.26 o 
   0   4   6     1169.52     1115.20     24.19 o 
   1   4   6       55.03       58.68      4.17 o 
   2   4   6      173.81      181.67      6.67 o 
   3   4   6      236.28      226.40      8.79 o 
   4   4   6       38.52       35.14      5.02 o 
   5   4   6      152.02      158.93     11.64 o 
   6   4   6      112.72      110.57     11.61 o 
  -8   5   6       45.34       34.26      8.56 o 
  -7   5   6       14.94       22.06      5.88 o 
  -6   5   6      212.85      222.85      9.05 o 
  -5   5   6       42.29       41.95      4.91 o 
  -4   5   6      120.60      120.96      5.36 o 
  -3   5   6     1085.15      994.31     22.81 o 
  -2   5   6     1048.96     1022.11     11.58 o 
  -1   5   6      128.00      134.95      4.95 o 
   0   5   6      291.82      291.20      9.18 o 
   1   5   6      100.48      110.10      6.49 o 
   2   5   6       23.00       26.11      3.98 o 
   3   5   6      310.76      332.24      9.42 o 
   4   5   6      183.16      174.75      7.99 o 
   5   5   6       11.18        3.52      6.83 o 
   6   5   6       71.21       80.24      8.29 o 
  -8   6   6        5.81        6.52     12.28 o 
  -7   6   6       39.39       47.62      7.67 o 
  -6   6   6      210.77      226.42      9.25 o 
  -5   6   6       64.10       63.68      7.33 o 
  -4   6   6      289.99      310.72     10.92 o 
  -3   6   6      484.51      481.84      9.16 o 
  -2   6   6       85.37       89.80      8.45 o 
  -1   6   6     3215.13     2970.42     37.61 o 
   0   6   6      137.93      145.79      7.80 o 
   1   6   6      154.76      150.20      9.25 o 
   2   6   6      230.62      219.56      7.41 o 
   3   6   6       66.12       56.96      5.12 o 
   4   6   6      219.50      204.59     11.03 o 
   5   6   6       58.14       70.42      9.06 o 
   6   6   6       26.31       25.40      8.58 o 
  -7   7   6       77.70       78.66      9.63 o 
  -6   7   6       54.87       52.57      6.17 o 
  -5   7   6      197.78      200.78     10.06 o 
  -4   7   6      185.82      187.97      9.98 o 
  -3   7   6      815.51      813.05     16.44 o 
  -2   7   6      202.86      201.85      7.69 o 
  -1   7   6      330.80      339.33     18.50 o 
   0   7   6      281.51      271.72      9.21 o 
   1   7   6      250.34      271.90      9.64 o 
   2   7   6        5.78        7.96      4.45 o 
   3   7   6       45.68       42.33      4.98 o 
   4   7   6       16.97        8.51      6.45 o 
   5   7   6       11.58        1.45      7.07 o 
  -7   8   6       10.66       11.02      7.84 o 
  -6   8   6      327.11      319.43     15.25 o 
  -5   8   6       21.98       25.93      9.21 o 
  -4   8   6      179.60      189.17      9.29 o 
  -3   8   6      264.74      270.53     10.43 o 
  -2   8   6        8.15        7.32      6.38 o 
  -1   8   6     1040.30     1048.70     30.20 o 
   0   8   6      147.70      137.82     10.11 o 
   1   8   6       43.67       55.36      6.67 o 
   2   8   6      645.04      614.71     20.36 o 
   3   8   6        1.09        9.51      8.67 o 
   4   8   6       53.03       55.08      9.79 o 
   5   8   6       37.17       20.11      8.02 o 
  -7   9   6       32.48       29.30      8.16 o 
  -6   9   6      146.78      166.40     22.66 o 
  -5   9   6       32.93       53.44     10.79 o 
  -4   9   6      300.29      293.13     17.64 o 
  -3   9   6      646.42      639.12     15.51 o 
  -2   9   6      355.29      361.61     16.70 o 
  -1   9   6       65.29       76.89      8.91 o 
   0   9   6      263.43      264.97      9.45 o 
   1   9   6       45.18       50.20      5.53 o 
   2   9   6       75.12       80.35     10.46 o 
   3   9   6      172.34      171.30     14.58 o 
   4   9   6      274.75      282.10     16.52 o 
   5   9   6        0.96        4.04      8.09 o 
  -6  10   6       61.26       69.14      9.24 o 
  -5  10   6       43.72       43.27     10.92 o 
  -4  10   6      193.84      200.51     15.63 o 
  -3  10   6        5.51        7.74      5.11 o 
  -2  10   6      137.42      143.93     12.07 o 
  -1  10   6       67.41       62.20      8.61 o 
   0  10   6      157.42      169.69     11.53 o 
   1  10   6      237.40      210.81     13.52 o 
   2  10   6      449.02      452.05     20.08 o 
   3  10   6      105.16      103.21     12.56 o 
   4  10   6       35.80       37.75      8.09 o 
   5  10   6       50.13       56.70      9.74 o 
  -6  11   6       34.22       44.17      9.64 o 
  -5  11   6       46.96       43.61     11.43 o 
  -4  11   6      199.25      182.73     15.41 o 
  -3  11   6      194.36      196.13     15.07 o 
  -2  11   6        1.69        3.00      7.61 o 
  -1  11   6      169.72      168.97     12.53 o 
   1  11   6      320.62      318.67     16.25 o 
   2  11   6      128.88      124.33     12.85 o 
   3  11   6      234.45      266.49     18.20 o 
   4  11   6       22.26       13.84     11.13 o 
  -5  12   6       62.21       61.77     12.45 o 
  -4  12   6       61.29       77.37     12.43 o 
  -3  12   6       34.35       35.02      9.96 o 
  -2  12   6       15.55        8.86      7.59 o 
   3  12   6      107.66      112.52     13.93 o 
   4  12   6       30.45       29.69     12.16 o 
  -5  13   6        7.55        5.06     12.79 o 
  -4  13   6      172.81      184.79     16.49 o 
  -3  13   6      111.81      104.90     13.01 o 
  -4  14   6      185.47      226.06     18.37 o 
  -3 -15   7       24.04       28.92     13.90 o 
  -2 -15   7       27.02       28.55     13.49 o 
  -1 -15   7      150.23      164.57     18.00 o 
  -4 -14   7       54.40       54.12      7.33 o 
  -3 -14   7       69.16       70.98      5.43 o 
  -2 -14   7       78.69       86.37      7.04 o 
  -1 -14   7       48.37       44.00      6.11 o 
   0 -14   7       84.48       99.59      7.19 o 
   1 -14   7      159.45      179.24      8.97 o 
   2 -14   7       51.36       48.19     13.93 o 
  -5 -13   7      217.25      224.32     17.62 o 
  -4 -13   7      106.01      104.62      6.60 o 
  -3 -13   7       70.19       69.69      4.68 o 
  -2 -13   7       25.80       23.93      4.09 o 
  -1 -13   7      105.90      109.36      6.15 o 
   0 -13   7      136.54      129.52      7.61 o 
   1 -13   7      196.39      210.43      8.07 o 
   2 -13   7       77.02       97.10      6.51 o 
  -5 -12   7       21.78       17.31      5.05 o 
  -4 -12   7       42.40       49.90      5.28 o 
  -3 -12   7       75.37       78.07      4.62 o 
  -2 -12   7      128.88      134.63      5.34 o 
  -1 -12   7       35.19       28.85      3.87 o 
   0 -12   7        1.55        4.34      4.14 o 
   1 -12   7      507.86      523.73     12.08 o 
   2 -12   7      184.80      180.44      6.84 o 
   3 -12   7       42.69       45.47      5.37 o 
  -6 -11   7       55.32       51.18      9.06 o 
  -5 -11   7        0.72        3.73      4.24 o 
  -4 -11   7       26.53       32.79      4.68 o 
  -3 -11   7      158.15      150.07      5.76 o 
  -2 -11   7      365.52      372.43      7.50 o 
  -1 -11   7      581.67      574.61      9.72 o 
   0 -11   7      255.30      261.02      7.83 o 
   1 -11   7      211.96      221.75      6.25 o 
   2 -11   7       31.03       30.69      4.21 o 
   3 -11   7       32.25       32.43      5.32 o 
   4 -11   7       63.11       65.87     14.23 o 
  -6 -10   7       25.57       21.76      5.57 o 
  -5 -10   7       29.29       27.68      4.08 o 
  -4 -10   7      231.73      230.80      6.91 o 
  -3 -10   7       26.63       28.98      3.71 o 
  -2 -10   7      164.49      164.54      5.92 o 
  -1 -10   7       95.10       97.99      4.73 o 
   0 -10   7      328.30      327.80      6.51 o 
   1 -10   7      295.73      297.64      6.76 o 
   2 -10   7      125.66      123.44      5.08 o 
   3 -10   7      105.07       99.60      5.41 o 
   4 -10   7       14.01       17.67      5.75 o 
  -7  -9   7        9.04       16.10     12.51 o 
  -6  -9   7      155.25      153.34      8.21 o 
  -5  -9   7       28.38       30.31      4.06 o 
  -4  -9   7       10.89       10.43      3.45 o 
  -3  -9   7      115.22      112.26      4.38 o 
  -2  -9   7      399.09      375.19      6.95 o 
  -1  -9   7       63.58       68.73      3.79 o 
   0  -9   7       82.97       90.14      4.05 o 
   1  -9   7       96.35      107.32      4.14 o 
   2  -9   7      230.60      228.84      6.49 o 
   3  -9   7       53.23       54.60      5.14 o 
   4  -9   7      121.84      130.44      6.95 o 
   5  -9   7       44.01       45.24     13.63 o 
  -7  -8   7       13.13       14.77      5.56 o 
  -6  -8   7       69.72       69.26      6.29 o 
  -5  -8   7      410.68      416.63      8.78 o 
  -4  -8   7        6.78       10.35      3.18 o 
  -3  -8   7      257.42      261.98      5.79 o 
  -2  -8   7      482.22      457.01      6.67 o 
  -1  -8   7      293.71      284.51      6.59 o 
   0  -8   7      316.28      292.96      5.56 o 
   1  -8   7       36.45       39.49      3.06 o 
   2  -8   7      327.18      311.18      6.12 o 
   3  -8   7       52.05       52.83      4.88 o 
   4  -8   7       93.99       97.73      6.24 o 
   5  -8   7       43.82       44.30      5.68 o 
  -7  -7   7      104.54      101.62      7.37 o 
  -6  -7   7      132.27      133.17      9.81 o 
  -5  -7   7      316.37      320.73      8.26 o 
  -4  -7   7       96.39       97.95      5.01 o 
  -3  -7   7      181.05      174.47      5.09 o 
  -2  -7   7       50.68       53.48      3.59 o 
  -1  -7   7      184.92      184.20      3.76 o 
   0  -7   7        2.57        2.72      2.34 o 
   1  -7   7       18.66       22.30      2.64 o 
   2  -7   7       48.74       45.25      3.15 o 
   3  -7   7       14.63       16.81      3.66 o 
   4  -7   7      411.64      409.90     11.13 o 
   5  -7   7      273.68      272.26      8.38 o 
  -7  -6   7       66.92       68.31      7.41 o 
  -6  -6   7      162.85      180.68      9.16 o 
  -5  -6   7      615.97      585.62     10.46 o 
  -4  -6   7       30.80       31.81      3.68 o 
  -3  -6   7      536.12      524.26      7.00 o 
  -2  -6   7      397.27      394.03      6.16 o 
  -1  -6   7      189.88      184.11      3.66 o 
   0  -6   7      106.36      107.62      3.23 o 
   1  -6   7        7.83        9.88      2.33 o 
   2  -6   7      494.33      493.72      6.99 o 
   3  -6   7       73.00       75.25      4.50 o 
   4  -6   7      100.41      106.00      6.83 o 
   5  -6   7       81.06       92.61      6.47 o 
   6  -6   7       13.93       15.61     15.79 o 
  -8  -5   7       58.40       38.83      9.12 o 
  -7  -5   7       69.45       69.75      6.18 o 
  -6  -5   7      273.87      291.29      7.83 o 
  -5  -5   7      116.88      118.29      5.57 o 
  -4  -5   7       73.84       75.91      3.74 o 
  -3  -5   7       19.37       18.51      2.46 o 
  -2  -5   7     1274.75     1214.07     14.60 o 
  -1  -5   7        5.19        7.58      1.94 o 
   0  -5   7      184.95      187.67      3.85 o 
   1  -5   7      460.10      457.45      6.30 o 
   2  -5   7      221.48      227.43      4.90 o 
   3  -5   7      326.90      302.47     14.50 o 
   4  -5   7      210.74      216.96      6.73 o 
   5  -5   7      103.81      107.63      8.34 o 
   6  -5   7       10.01        8.25      8.12 o 
  -8  -4   7      154.46      154.46      8.50 o 
  -7  -4   7      134.08      132.61      7.38 o 
  -6  -4   7       60.46       59.81      4.67 o 
  -5  -4   7      130.51      133.53      5.28 o 
  -4  -4   7      241.15      242.79      5.08 o 
  -3  -4   7       46.18       47.73      2.80 o 
  -2  -4   7      430.49      412.67      6.02 o 
  -1  -4   7      140.95      140.14      3.53 o 
   0  -4   7      350.19      331.49      4.89 o 
   1  -4   7      647.94      616.19      6.98 o 
   2  -4   7      453.66      428.80      6.54 o 
   3  -4   7      192.29      189.87      6.39 o 
   4  -4   7      140.65      136.67      5.73 o 
   5  -4   7       39.94       38.51      4.69 o 
   6  -4   7       74.72       79.72      8.34 o 
  -8  -3   7        5.39        3.97      5.83 o 
  -7  -3   7      215.03      232.85      8.82 o 
  -6  -3   7      327.26      329.35      8.02 o 
  -5  -3   7      145.97      135.90      4.68 o 
  -4  -3   7      280.57      279.06      6.87 o 
  -3  -3   7      376.58      381.07      5.42 o 
  -2  -3   7      971.25      955.68     10.86 o 
  -1  -3   7     1346.06     1274.19     13.49 o 
   0  -3   7      438.10      406.42      6.32 o 
   1  -3   7      318.46      312.17      5.92 o 
   2  -3   7       54.20       53.36      3.43 o 
   3  -3   7      128.76      140.74      5.96 o 
   4  -3   7       38.86       40.07      4.00 o 
   5  -3   7      114.30      104.66      5.59 o 
   6  -3   7       38.24       42.64      6.45 o 
  -8  -2   7       31.47       34.27      5.87 o 
  -7  -2   7        0.90        0.55      4.62 o 
  -6  -2   7       23.54       25.38      3.37 o 
  -5  -2   7      261.07      269.39      6.07 o 
  -4  -2   7      322.52      331.42      6.67 o 
  -3  -2   7      246.33      231.88      4.88 o 
  -2  -2   7      394.47      376.02      5.16 o 
  -1  -2   7        4.09        5.99      1.86 o 
   0  -2   7      139.92      134.92      3.91 o 
   1  -2   7      909.44      871.52      9.29 o 
   2  -2   7      411.04      414.94      6.99 o 
   3  -2   7      147.17      152.24      5.08 o 
   4  -2   7       90.57       84.55      7.08 o 
   5  -2   7       21.42       18.28      4.08 o 
   6  -2   7       96.10      101.89      6.72 o 
  -8  -1   7      204.11      185.76      8.58 o 
  -7  -1   7       24.20       19.49      4.12 o 
  -6  -1   7        8.21       10.87      3.43 o 
  -5  -1   7      511.21      526.26      8.85 o 
  -4  -1   7      239.83      226.97      5.69 o 
  -3  -1   7       68.84       66.64      2.74 o 
  -2  -1   7      229.50      235.33      6.56 o 
  -1  -1   7      659.97      645.21      9.01 o 
   0  -1   7      352.84      352.65      5.59 o 
   1  -1   7      449.98      448.12      6.73 o 
   2  -1   7      140.62      128.90      4.81 o 
   3  -1   7      213.39      208.34      7.17 o 
   4  -1   7      225.19      224.68      7.19 o 
   5  -1   7      156.19      161.74      7.00 o 
   6  -1   7       19.16       17.58      5.35 o 
  -8   0   7       42.28       37.31      8.28 o 
  -7   0   7       62.01       63.09      4.98 o 
  -6   0   7      188.97      187.19      6.23 o 
  -5   0   7       63.19       64.41      3.98 o 
  -4   0   7       52.41       58.86      3.55 o 
  -3   0   7      732.40      725.76      7.13 o 
  -2   0   7      494.21      464.80      6.35 o 
  -1   0   7      236.11      239.71      4.24 o 
   0   0   7        5.54        3.97      2.01 o 
   1   0   7      888.22      878.35     10.56 o 
   2   0   7      654.85      622.75      9.08 o 
   3   0   7       95.29       89.40      4.08 o 
   4   0   7       49.41       49.40      4.53 o 
   5   0   7      151.52      139.94      6.62 o 
   6   0   7       13.87        1.69      6.19 o 
  -8   1   7      199.25      215.47     11.21 o 
  -7   1   7       25.60       22.14      4.66 o 
  -6   1   7        8.30        6.97      3.40 o 
  -5   1   7      520.85      526.02      8.76 o 
  -4   1   7      240.13      233.66      5.75 o 
  -3   1   7       71.07       74.14      5.18 o 
  -2   1   7      230.10      222.98      5.06 o 
  -1   1   7      659.59      643.32     12.51 o 
   0   1   7      336.20      335.90      5.57 o 
   1   1   7      450.27      444.26      7.63 o 
   2   1   7      148.01      141.39      4.88 o 
   3   1   7      222.10      203.07      6.13 o 
   4   1   7      224.89      222.68      8.06 o 
   5   1   7      159.79      160.20      7.91 o 
   6   1   7       18.64       12.27      6.16 o 
  -8   2   7       31.64       33.72      6.52 o 
  -7   2   7        0.90        2.56      5.52 o 
  -6   2   7       23.14       22.66      3.54 o 
  -5   2   7      270.22      267.72      6.52 o 
  -4   2   7      318.46      318.58      6.52 o 
  -3   2   7      238.75      233.52      6.12 o 
  -2   2   7      393.11      390.24      7.56 o 
  -1   2   7        4.40        6.21      1.70 o 
   0   2   7      142.91      139.12      5.78 o 
   1   2   7      905.67      873.26     10.45 o 
   2   2   7      399.44      405.49     10.72 o 
   3   2   7      152.03      160.22      7.39 o 
   4   2   7       90.97       78.76      5.86 o 
   5   2   7       20.99       22.91      5.43 o 
   6   2   7       97.41       94.07      7.55 o 
  -8   3   7        4.76        8.35      6.84 o 
  -7   3   7      216.03      220.30      9.93 o 
  -6   3   7      326.81      339.31     10.88 o 
  -5   3   7      143.44      145.79      5.10 o 
  -4   3   7      282.73      265.55      8.93 o 
  -3   3   7      381.00      388.46      7.53 o 
  -2   3   7      975.52      977.52     12.90 o 
  -1   3   7     1373.89     1293.52     14.90 o 
   0   3   7      440.15      416.23      7.29 o 
   1   3   7      314.11      325.34      8.28 o 
   2   3   7       53.73       57.06      4.88 o 
   3   3   7      124.11      131.98      9.15 o 
   4   3   7       37.21       44.52      5.88 o 
   5   3   7      117.45      124.10      7.24 o 
   6   3   7       38.63       35.44      7.73 o 
  -8   4   7      154.41      160.10     11.33 o 
  -7   4   7      131.58      120.53      8.27 o 
  -6   4   7       55.98       59.98      6.21 o 
  -5   4   7      125.30      123.44      6.85 o 
  -4   4   7      240.28      245.11      6.30 o 
  -3   4   7       47.17       52.46      3.61 o 
  -2   4   7      429.09      438.20      8.87 o 
  -1   4   7      151.55      148.06      5.70 o 
   0   4   7      336.36      321.06      6.58 o 
   1   4   7      660.21      625.86     12.85 o 
   2   4   7      449.90      446.24     10.38 o 
   3   4   7      193.64      191.97      8.01 o 
   4   4   7      140.53      146.65      8.14 o 
   5   4   7       40.81       42.00      5.68 o 
   6   4   7       74.87       65.59     10.52 o 
  -8   5   7       57.58       50.99      8.47 o 
  -7   5   7       70.66       56.68      6.77 o 
  -6   5   7      275.10      291.05     10.46 o 
  -5   5   7      124.65      117.17      6.89 o 
  -4   5   7       72.88       85.60     13.25 o 
  -3   5   7       23.52       24.79      2.94 o 
  -2   5   7     1269.94     1224.50     37.33 o 
  -1   5   7        5.89        8.84      3.18 o 
   0   5   7      188.59      193.49      5.43 o 
   1   5   7      452.69      449.86     20.94 o 
   2   5   7      222.27      216.94      7.83 o 
   3   5   7      325.31      299.39     22.21 o 
   4   5   7      207.97      219.28     17.34 o 
   5   5   7      101.67       86.10      9.99 o 
   6   5   7       10.52        1.63     14.81 o 
  -7   6   7       68.26       81.05      7.63 o 
  -6   6   7      161.34      172.58     12.02 o 
  -5   6   7      610.94      580.66     16.20 o 
  -4   6   7       30.13       29.56      5.79 o 
  -3   6   7      517.49      512.53     10.34 o 
  -2   6   7      397.68      405.32     11.21 o 
  -1   6   7      186.71      184.13      7.95 o 
   0   6   7      110.16      123.63      7.25 o 
   1   6   7        8.87        8.77      3.64 o 
   2   6   7      499.33      517.28     13.52 o 
   3   6   7       71.12       63.92      5.86 o 
   4   6   7       96.37       92.53      9.18 o 
   5   6   7       80.97       73.96      9.80 o 
   6   6   7       13.58       16.35     15.13 o 
  -7   7   7       98.07      100.04     10.52 o 
  -6   7   7      131.83      135.48      8.26 o 
  -5   7   7      315.66      327.95     19.81 o 
  -4   7   7       95.93       79.37     12.99 o 
  -3   7   7      176.57      186.43      9.27 o 
  -2   7   7       54.20       59.48      5.74 o 
  -1   7   7      183.97      171.69     10.82 o 
   0   7   7        2.14        4.99      4.49 o 
   1   7   7       19.10       24.69      4.99 o 
   2   7   7       49.18       47.14      5.04 o 
   3   7   7       15.85       13.41      4.86 o 
   4   7   7      413.83      422.23     16.05 o 
   5   7   7      274.31      293.30     34.79 o 
  -7   8   7       13.48       20.18      8.20 o 
  -6   8   7       71.20       76.50      9.54 o 
  -5   8   7      410.04      401.28     14.13 o 
  -4   8   7        6.75        4.01      5.52 o 
  -3   8   7      263.84      279.62     18.74 o 
  -2   8   7      477.68      472.23     19.21 o 
  -1   8   7      300.69      292.90     16.41 o 
   0   8   7      318.66      325.48     10.96 o 
   1   8   7       36.28       31.24      5.70 o 
   2   8   7      328.81      323.00     11.91 o 
   3   8   7       52.83       43.48      7.37 o 
   4   8   7       93.68       82.66      9.19 o 
   5   8   7       43.67       35.78      8.92 o 
  -6   9   7      154.82      155.12     11.65 o 
  -5   9   7       28.35       35.70      6.84 o 
  -4   9   7       12.25       21.98      6.17 o 
  -3   9   7      117.45      112.64      8.34 o 
  -2   9   7      389.84      377.03     18.01 o 
  -1   9   7       66.64       72.95      9.62 o 
   0   9   7       84.04       90.46      9.51 o 
   1   9   7       99.61      108.81      7.69 o 
   2   9   7      224.37      221.37     15.67 o 
   3   9   7       53.26       51.19      7.68 o 
   4   9   7      122.44      129.75     10.73 o 
  -6  10   7       24.97       24.63      7.78 o 
  -5  10   7       30.89       28.54     10.30 o 
  -4  10   7      231.15      219.62     11.51 o 
  -3  10   7       26.51       20.15      5.98 o 
  -2  10   7      171.83      181.85     14.07 o 
  -1  10   7       90.79       79.21     10.24 o 
   0  10   7      334.71      391.55     17.51 o 
   1  10   7      299.81      317.04     17.05 o 
   2  10   7      125.00      116.41     12.75 o 
   3  10   7      104.19       95.06     13.02 o 
   4  10   7       15.60       21.71      9.86 o 
  -5  11   7        0.69        6.48     11.88 o 
  -4  11   7       26.54       31.29     10.43 o 
  -3  11   7      155.04      171.22     18.64 o 
  -2  11   7      379.08      410.24     19.74 o 
  -1  11   7      564.32      567.56     21.64 o 
   2  11   7       33.21       29.86     10.14 o 
   3  11   7       32.79       37.64     11.46 o 
   4  11   7       66.22       68.98      9.73 o 
  -5  12   7       21.78       17.29     11.65 o 
  -4  12   7       46.39       51.96     12.34 o 
  -3  12   7       76.57       83.82     12.32 o 
  -2  12   7      125.13      149.17     13.67 o 
   3  12   7       40.26       43.48     12.05 o 
  -4  13   7      101.75      111.67     14.83 o 
  -3  13   7       69.71       58.63     11.43 o 
  -4  14   7       52.30       45.93     13.02 o 
  -3 -14   8      172.42      155.57     11.93 o 
  -2 -14   8       47.14       56.48     12.92 o 
  -1 -14   8       64.55       74.08     14.47 o 
  -4 -13   8       56.27       64.81      7.49 o 
  -3 -13   8       23.71       22.40      5.11 o 
  -2 -13   8      109.40      110.28      6.04 o 
  -1 -13   8       60.43       65.22      5.65 o 
   0 -13   8      250.90      241.48     10.83 o 
   1 -13   8      106.63      114.30      7.57 o 
   2 -13   8       25.02       22.68     12.72 o 
  -5 -12   8       66.00       62.25      9.54 o 
  -4 -12   8        3.35        5.77      4.78 o 
  -3 -12   8       46.49       39.06      5.09 o 
  -2 -12   8       70.13       69.28      5.01 o 
  -1 -12   8       87.50       91.35      5.71 o 
   0 -12   8      137.25      144.82      6.97 o 
   1 -12   8       84.87       82.56      6.03 o 
   2 -12   8       26.98       33.29      5.38 o 
   3 -12   8       26.94       34.34     13.92 o 
  -6 -11   8       51.87       38.64     14.58 o 
  -5 -11   8      126.99      132.95      7.13 o 
  -4 -11   8      626.48      610.70     12.83 o 
  -3 -11   8      118.88      120.47      6.34 o 
  -2 -11   8       85.44       89.97      5.22 o 
  -1 -11   8       47.53       47.14      4.39 o 
   0 -11   8       48.65       53.07      5.04 o 
   1 -11   8      125.23      120.46      5.71 o 
   2 -11   8       59.98       72.06      4.90 o 
   3 -11   8       24.02       23.41      8.66 o 
  -6 -10   8      115.34      105.08      7.52 o 
  -5 -10   8       31.23       37.01      4.55 o 
  -4 -10   8       41.05       45.88      5.04 o 
  -3 -10   8      109.48      108.28      5.30 o 
  -2 -10   8       37.58       39.16      3.68 o 
  -1 -10   8      220.16      225.68      6.71 o 
   0 -10   8       88.36       92.57      4.59 o 
   1 -10   8        9.37        5.47      3.40 o 
   2 -10   8       64.63       60.24      4.39 o 
   3 -10   8      350.98      377.04     10.30 o 
  -6  -9   8       53.92       40.52      5.32 o 
  -5  -9   8      217.70      207.22      7.08 o 
  -4  -9   8       60.60       60.02      4.55 o 
  -3  -9   8      117.11      122.16      5.47 o 
  -2  -9   8      193.50      196.89      5.64 o 
  -1  -9   8      241.48      263.11      7.65 o 
   0  -9   8       23.49       26.67      3.20 o 
   1  -9   8       86.58       88.51      4.17 o 
   2  -9   8       66.47       68.93      4.40 o 
   3  -9   8      108.25      118.44      6.64 o 
   4  -9   8        7.21       12.80      5.56 o 
  -6  -8   8       29.80       31.85      4.81 o 
  -5  -8   8      203.93      203.85      6.81 o 
  -4  -8   8      113.57       97.79      4.98 o 
  -3  -8   8      196.65      184.14      5.29 o 
  -2  -8   8      123.66      120.27      4.90 o 
  -1  -8   8        8.42        7.37      2.86 o 
   0  -8   8      644.99      620.42      8.22 o 
   1  -8   8       26.14       27.52      3.20 o 
   2  -8   8        0.01        1.79      3.04 o 
   3  -8   8       88.03       93.75      5.99 o 
   4  -8   8       53.56       57.86      5.84 o 
   5  -8   8       44.54       44.58     13.54 o 
  -7  -7   8        8.26       11.30      5.66 o 
  -6  -7   8        2.06        2.58      5.00 o 
  -5  -7   8       33.58       33.42      4.39 o 
  -4  -7   8       10.42       10.37      3.69 o 
  -3  -7   8      114.75      114.53      4.70 o 
  -2  -7   8       72.47       81.10      3.46 o 
  -1  -7   8       20.86       24.52      2.76 o 
   0  -7   8      208.59      208.15      5.01 o 
   1  -7   8      183.35      188.36      4.98 o 
   2  -7   8      682.75      664.32      9.48 o 
   3  -7   8      397.96      386.73     11.38 o 
   4  -7   8       54.77       60.37      5.72 o 
   5  -7   8       17.94       25.99     12.51 o 
  -7  -6   8      249.58      262.47     11.69 o 
  -6  -6   8       22.77       24.37      4.99 o 
  -5  -6   8       19.78       22.23      4.02 o 
  -4  -6   8        6.28        5.59      3.53 o 
  -3  -6   8      130.74      136.63      5.20 o 
  -2  -6   8       16.13       19.02      2.78 o 
  -1  -6   8       10.16       16.11      2.25 o 
   0  -6   8      762.01      733.15      9.70 o 
   1  -6   8       88.85       92.60      3.77 o 
   2  -6   8       45.38       45.62      3.72 o 
   3  -6   8      214.51      219.08      6.77 o 
   4  -6   8       16.37       17.82      4.66 o 
   5  -6   8       10.60        6.36      6.23 o 
  -7  -5   8      149.49      156.05     16.11 o 
  -6  -5   8      123.16      126.69      6.90 o 
  -5  -5   8      131.47      136.48      6.60 o 
  -4  -5   8       68.13       67.09      3.94 o 
  -3  -5   8      563.22      537.29      7.60 o 
  -2  -5   8      162.16      168.91      4.59 o 
  -1  -5   8      796.66      777.38      8.02 o 
   0  -5   8      158.51      163.04      3.94 o 
   1  -5   8      272.82      265.90      5.46 o 
   2  -5   8      253.23      259.35      6.05 o 
   3  -5   8      121.50      120.90      5.36 o 
   4  -5   8        5.82        8.71      4.48 o 
   5  -5   8       63.43       62.09      6.75 o 
  -8  -4   8       14.42       13.09     12.92 o 
  -7  -4   8      132.70      129.69      8.80 o 
  -6  -4   8      151.18      154.56      7.18 o 
  -5  -4   8      146.21      152.85      7.66 o 
  -4  -4   8       60.89       62.07      3.80 o 
  -3  -4   8       46.24       47.00      3.00 o 
  -2  -4   8       32.74       38.03      2.89 o 
  -1  -4   8      753.96      704.25      7.47 o 
   0  -4   8       77.46       76.30      3.22 o 
   1  -4   8       44.74       51.68      3.00 o 
   2  -4   8      113.49      115.54      4.41 o 
   3  -4   8      538.70      533.35     10.32 o 
   4  -4   8      107.11      111.25      6.15 o 
   5  -4   8       21.00       22.94      5.19 o 
  -8  -3   8       70.26       62.54      7.61 o 
  -7  -3   8       24.29       24.61      5.22 o 
  -6  -3   8      116.32      113.63      6.71 o 
  -5  -3   8       52.74       60.12      3.88 o 
  -4  -3   8      948.48      885.75     10.49 o 
  -3  -3   8      400.43      415.17      6.81 o 
  -2  -3   8       18.81       25.82      2.82 o 
  -1  -3   8       29.99       33.61      2.57 o 
   0  -3   8       52.18       52.60      3.21 o 
   1  -3   8      149.57      145.75      4.42 o 
   2  -3   8      330.53      320.95      6.35 o 
   3  -3   8       97.41       98.07      5.32 o 
   4  -3   8      157.51      162.49      6.22 o 
   5  -3   8       54.35       57.61      5.79 o 
   6  -3   8       99.23       97.28     15.57 o 
  -8  -2   8        5.54        6.41      6.29 o 
  -7  -2   8       92.54      112.98      7.02 o 
  -6  -2   8      706.43      666.01     10.04 o 
  -5  -2   8        4.76        5.60      2.97 o 
  -4  -2   8       32.80       36.33      3.12 o 
  -3  -2   8      145.08      152.91      4.43 o 
  -2  -2   8      325.92      327.36      6.10 o 
  -1  -2   8      377.94      357.65      5.53 o 
   0  -2   8      910.11      861.94      9.26 o 
   1  -2   8       69.93       77.86      3.76 o 
   2  -2   8      204.85      208.52      5.69 o 
   3  -2   8       37.21       38.51      4.28 o 
   4  -2   8      331.53      306.03      8.59 o 
   5  -2   8       75.27       63.36      5.87 o 
   6  -2   8      125.20      133.99     20.85 o 
  -8  -1   8       17.04       18.19      6.97 o 
  -7  -1   8      119.03      122.25      6.20 o 
  -6  -1   8       13.16       14.97      3.53 o 
  -5  -1   8       66.19       66.03      4.31 o 
  -4  -1   8      570.79      591.48      9.08 o 
  -3  -1   8      283.88      261.97      4.92 o 
  -2  -1   8      143.32      122.99      4.09 o 
  -1  -1   8      100.27      103.42      4.16 o 
   0  -1   8      792.25      773.90      8.58 o 
   1  -1   8       54.87       54.86      3.33 o 
   2  -1   8      102.82      100.57      4.75 o 
   3  -1   8      161.54      158.14      6.07 o 
   4  -1   8       32.81       30.13      4.64 o 
   5  -1   8      114.25      109.53      7.54 o 
   6  -1   8       40.21       29.87     15.08 o 
  -8   0   8       26.53       28.11      6.82 o 
  -7   0   8       23.03       23.55      4.40 o 
  -6   0   8       83.90       78.26      4.99 o 
  -5   0   8      207.43      221.55      6.39 o 
  -4   0   8      213.74      219.52      5.96 o 
  -3   0   8     1222.06     1189.41     12.86 o 
  -2   0   8       18.00       22.78      2.62 o 
  -1   0   8      691.53      674.01      8.84 o 
   0   0   8      125.60      125.57      3.88 o 
   1   0   8     1154.00     1072.84     10.50 o 
   2   0   8       62.80       71.24      4.25 o 
   3   0   8       96.40       96.19      5.14 o 
   4   0   8        3.65        5.94      4.98 o 
   5   0   8       13.28       19.23      5.83 o 
   6   0   8       51.08       55.29     15.41 o 
  -8   1   8       16.60       12.41      7.30 o 
  -7   1   8      121.65      124.59      7.06 o 
  -6   1   8       13.83       19.00      3.83 o 
  -5   1   8       67.53       76.04      4.43 o 
  -4   1   8      565.04      567.82      8.94 o 
  -3   1   8      282.37      270.27      6.02 o 
  -2   1   8      144.52      134.29      4.09 o 
  -1   1   8      107.08      113.08      4.09 o 
   0   1   8      785.95      769.43     13.73 o 
   1   1   8       53.23       54.97      3.50 o 
   2   1   8      114.66      110.32      5.68 o 
   3   1   8      160.46      161.30      7.01 o 
   4   1   8       31.02       28.80      5.25 o 
   5   1   8      112.45      118.09      7.77 o 
   6   1   8       38.49       13.18     15.48 o 
  -8   2   8        4.86        8.46      7.38 o 
  -7   2   8       91.38       91.63      7.72 o 
  -6   2   8      711.44      651.57     10.84 o 
  -5   2   8        5.79        6.74      3.09 o 
  -4   2   8       31.30       37.00      3.45 o 
  -3   2   8      139.99      152.02      6.39 o 
  -2   2   8      330.14      343.19      6.52 o 
  -1   2   8      374.43      367.80      9.21 o 
   0   2   8      913.90      880.37     20.92 o 
   1   2   8       69.13       68.25      5.00 o 
   2   2   8      202.70      209.39      8.04 o 
   3   2   8       37.22       34.81      4.79 o 
   4   2   8      330.36      320.14      9.87 o 
   5   2   8       74.68       68.78      6.93 o 
   6   2   8      125.95      126.18     12.26 o 
  -8   3   8       68.19       71.55      8.64 o 
  -7   3   8       23.25       21.99      6.02 o 
  -6   3   8      122.16      116.40      7.81 o 
  -5   3   8       52.71       58.01      4.07 o 
  -4   3   8      950.31      907.79     12.29 o 
  -3   3   8      403.12      423.20     11.89 o 
  -2   3   8       16.49       18.27      3.69 o 
  -1   3   8       33.08       34.09      4.13 o 
   0   3   8       55.29       54.90      4.72 o 
   1   3   8      143.45      132.63      7.08 o 
   2   3   8      326.43      324.38      9.62 o 
   3   3   8      100.07       95.46      6.73 o 
   4   3   8      156.88      169.95      9.80 o 
   5   3   8       52.57       62.50      6.69 o 
  -8   4   8       14.21       16.60      9.09 o 
  -7   4   8      136.58      136.09      8.84 o 
  -6   4   8      149.61      170.53     10.61 o 
  -5   4   8      143.41      145.64     12.26 o 
  -4   4   8       57.73       58.22      4.15 o 
  -3   4   8       45.69       47.50      3.80 o 
  -2   4   8       35.28       42.83      4.23 o 
  -1   4   8      749.50      715.22     20.44 o 
   0   4   8       78.84       91.49      5.47 o 
   1   4   8       42.70       38.03      6.41 o 
   2   4   8      118.53      121.35      6.77 o 
   3   4   8      540.57      526.06     12.94 o 
   4   4   8      111.73      111.23     16.63 o 
   5   4   8       21.81       18.85      6.72 o 
  -8   5   8      124.16      129.92     15.60 o 
  -7   5   8      150.55      151.56      9.22 o 
  -6   5   8      125.98      120.19      7.97 o 
  -5   5   8      132.47      138.95      7.75 o 
  -4   5   8       69.08       79.29      8.05 o 
  -3   5   8      551.33      547.48     11.54 o 
  -2   5   8      167.40      164.07      7.50 o 
  -1   5   8      781.64      773.45     27.09 o 
   0   5   8      152.75      154.72      6.75 o 
   1   5   8      277.39      281.93     14.39 o 
   2   5   8      253.54      260.50      9.05 o 
   3   5   8      122.50      123.84      7.59 o 
   4   5   8        5.75        5.00      5.61 o 
   5   5   8       62.59       68.15      8.21 o 
  -7   6   8      248.59      253.35     11.36 o 
  -6   6   8       21.99       15.93      5.54 o 
  -5   6   8       20.01       25.45      6.63 o 
  -4   6   8        5.99        8.23      5.56 o 
  -3   6   8      133.84      141.81      6.75 o 
  -2   6   8       19.13       22.62      5.19 o 
  -1   6   8        8.56        8.22      3.54 o 
   0   6   8      772.86      756.68     13.13 o 
   1   6   8       89.21       97.43      5.89 o 
   2   6   8       46.94       43.44      5.48 o 
   3   6   8      217.02      235.69      9.63 o 
   4   6   8       15.69       12.94      7.37 o 
   5   6   8        9.89       13.51     13.30 o 
  -7   7   8        7.86        3.61      8.74 o 
  -6   7   8        1.83        1.34      5.71 o 
  -5   7   8       37.62       34.90      6.93 o 
  -4   7   8       10.26       10.29      5.82 o 
  -3   7   8      115.11      120.44     12.75 o 
  -2   7   8       68.55       81.60      6.91 o 
  -1   7   8       20.17       26.20      5.22 o 
   0   7   8      202.75      205.82     11.99 o 
   1   7   8      183.92      194.78      9.86 o 
   2   7   8      681.42      658.46     13.78 o 
   3   7   8      400.11      406.18     15.12 o 
   4   7   8       55.25       60.05      8.86 o 
   5   7   8       16.78       14.09     14.21 o 
  -6   8   8       30.31       36.39      6.57 o 
  -5   8   8      202.60      202.92     13.23 o 
  -4   8   8      114.35      121.52      9.21 o 
  -3   8   8      202.30      202.46     10.89 o 
  -2   8   8      120.06      124.23     12.01 o 
  -1   8   8        7.65       12.97      5.13 o 
   0   8   8      641.02      626.84     20.34 o 
   1   8   8       28.89       26.13      5.99 o 
   2   8   8        0.03       -2.09      4.85 o 
   3   8   8       92.13       85.89      8.92 o 
   4   8   8       51.42       52.88      8.83 o 
  -6   9   8       51.96       45.25      9.02 o 
  -5   9   8      211.99      203.77     11.63 o 
  -4   9   8       61.37       62.03     10.25 o 
  -3   9   8      120.49      123.78     10.38 o 
  -2   9   8      189.05      185.59     14.34 o 
  -1   9   8      239.64      245.24     15.46 o 
   0   9   8       25.46       25.54      8.11 o 
   1   9   8       88.56      101.03      8.41 o 
   2   9   8       66.71       70.48     11.54 o 
   3   9   8      106.92      111.19     17.96 o 
   4   9   8        7.10        3.50      9.13 o 
  -5  10   8       31.29       28.57     10.94 o 
  -4  10   8       40.98       39.61      7.39 o 
  -3  10   8      109.27      122.56      9.62 o 
  -2  10   8       37.11       47.26     10.18 o 
  -1  10   8      223.86      239.34     15.82 o 
   0  10   8       88.17       99.62     11.61 o 
   1  10   8        8.48       -0.53      8.91 o 
   2  10   8       65.77       65.37     11.94 o 
   3  10   8      343.43      363.97     15.30 o 
   4  10   8       42.22       42.10     14.10 o 
  -5  11   8      127.52      127.92     15.65 o 
  -4  11   8      624.81      640.69     27.80 o 
  -3  11   8      123.76      138.09      9.96 o 
  -2  11   8       90.68      103.33     12.51 o 
  -1  11   8       45.39       43.26      9.96 o 
   2  11   8       62.45       65.12     12.24 o 
   3  11   8       23.52       27.86     12.56 o 
  -4  12   8        2.64        3.66     11.61 o 
  -3  12   8       47.53       34.94     10.63 o 
  -2  12   8       67.38       65.50     11.20 o 
   3  12   8       28.38       17.03     14.91 o 
  -4  13   8       56.07       78.90     13.94 o 
  -3  13   8       22.41       16.35     11.60 o 
  -3 -13   9      174.33      169.18     12.67 o 
  -2 -13   9       15.06       18.15      9.00 o 
  -1 -13   9       49.16       43.22      6.87 o 
   0 -13   9       94.99       93.03     14.71 o 
  -4 -12   9       57.57       55.19      7.76 o 
  -3 -12   9        1.51        3.25      5.67 o 
  -2 -12   9       92.02       90.21      6.25 o 
  -1 -12   9       37.06       35.44      5.12 o 
   0 -12   9       34.75       38.50      5.29 o 
   1 -12   9      101.64      102.19      8.65 o 
  -5 -11   9      118.66      126.33     11.81 o 
  -4 -11   9       52.71       50.02      5.65 o 
  -3 -11   9        4.97        3.09      5.30 o 
  -2 -11   9       26.07       34.84      5.12 o 
  -1 -11   9       56.25       58.24      4.91 o 
   0 -11   9       79.94       84.75      6.00 o 
   1 -11   9        2.53        1.17      4.52 o 
   2 -11   9       18.62       23.48      7.17 o 
  -6 -10   9        3.30        0.44     10.85 o 
  -5 -10   9       51.90       48.93      5.68 o 
  -4 -10   9       29.76       28.68      4.97 o 
  -3 -10   9       66.87       67.74      5.50 o 
  -2 -10   9       16.31       14.62      4.21 o 
  -1 -10   9      149.91      138.34      6.00 o 
   0 -10   9       58.39       64.17      4.43 o 
   1 -10   9      276.60      292.32      7.43 o 
   2 -10   9      200.05      213.57      8.19 o 
   3 -10   9       17.53       20.28      8.96 o 
  -6  -9   9       24.90       19.68      7.23 o 
  -5  -9   9      203.23      208.14      7.79 o 
  -4  -9   9        1.45        5.75      3.92 o 
  -3  -9   9       75.87       79.30      5.47 o 
  -2  -9   9      213.59      212.58      7.42 o 
  -1  -9   9      127.72      130.86      5.70 o 
   0  -9   9       28.01       28.47      3.42 o 
   1  -9   9      187.28      193.04      5.70 o 
   2  -9   9       24.32       23.83      4.75 o 
   3  -9   9      118.68      131.75      7.24 o 
  -6  -8   9        9.01        7.98      5.05 o 
  -5  -8   9      104.88      110.01      5.81 o 
  -4  -8   9      326.79      312.17      8.59 o 
  -3  -8   9      116.47      120.84      5.39 o 
  -2  -8   9      150.94      152.72      6.36 o 
  -1  -8   9       46.12       44.68      4.38 o 
   0  -8   9      108.31      107.09      4.33 o 
   1  -8   9      179.31      172.66      5.30 o 
   2  -8   9        7.74        5.35      3.75 o 
   3  -8   9      178.52      173.40      7.78 o 
   4  -8   9       51.00       57.48     13.34 o 
  -6  -7   9       61.66       60.13      6.09 o 
  -5  -7   9      107.87      105.51      6.06 o 
  -4  -7   9       11.42       13.43      4.13 o 
  -3  -7   9        0.53        3.59      3.78 o 
  -2  -7   9     1145.97     1074.85     11.57 o 
  -1  -7   9       30.53       34.86      3.38 o 
   0  -7   9      376.21      364.68      6.70 o 
   1  -7   9       17.36       17.16      3.02 o 
   2  -7   9        8.40        7.82      3.50 o 
   3  -7   9       55.91       53.91      4.85 o 
   4  -7   9       24.52       28.17      6.38 o 
  -7  -6   9       27.01       23.67      6.91 o 
  -6  -6   9        3.71        4.55      5.07 o 
  -5  -6   9       56.05       56.59      5.02 o 
  -4  -6   9      430.82      405.77      9.35 o 
  -3  -6   9      275.90      261.74      6.68 o 
  -2  -6   9      158.73      159.56      5.31 o 
  -1  -6   9      207.45      205.33      6.00 o 
   0  -6   9       28.96       33.53      3.32 o 
   1  -6   9      111.25      106.32      4.60 o 
   2  -6   9       16.81       11.96      3.39 o 
   3  -6   9        7.37        7.71      4.16 o 
   4  -6   9      131.13      133.42      7.24 o 
  -7  -5   9       18.21        9.57      6.50 o 
  -6  -5   9        5.63        9.22      5.06 o 
  -5  -5   9      332.59      304.11      8.49 o 
  -4  -5   9       71.02       73.76      4.98 o 
  -3  -5   9      247.34      248.97      6.38 o 
  -2  -5   9      764.35      723.41      9.09 o 
  -1  -5   9      278.27      279.23      6.04 o 
   0  -5   9       26.98       27.74      3.10 o 
   1  -5   9       71.49       70.80      4.01 o 
   2  -5   9       41.95       43.39      3.75 o 
   3  -5   9      309.34      304.49     13.34 o 
   4  -5   9        9.55       11.23      4.60 o 
  -7  -4   9      124.60      126.14      9.02 o 
  -6  -4   9        7.30        9.11      4.78 o 
  -5  -4   9      102.27      107.79      7.77 o 
  -4  -4   9       79.83       88.71      4.52 o 
  -3  -4   9       85.19       91.86      4.40 o 
  -2  -4   9       40.66       42.99      3.33 o 
  -1  -4   9      186.37      187.19      5.05 o 
   0  -4   9       49.08       47.73      3.08 o 
   1  -4   9      508.39      509.37      7.99 o 
   2  -4   9      242.19      236.09      6.12 o 
   3  -4   9       24.97       25.99      4.14 o 
   4  -4   9       26.47       33.08      4.60 o 
   5  -4   9       90.80       85.70     10.66 o 
  -7  -3   9       63.64       55.95      6.96 o 
  -6  -3   9      452.24      448.88     11.33 o 
  -5  -3   9      109.83      120.77      6.11 o 
  -4  -3   9       24.45       26.49      3.36 o 
  -3  -3   9      190.92      185.49      6.42 o 
  -2  -3   9      191.58      194.41      5.37 o 
  -1  -3   9      370.95      371.40      7.83 o 
   0  -3   9      136.86      145.62      4.16 o 
   1  -3   9        1.92        4.03      2.82 o 
   2  -3   9      117.40      117.08      4.70 o 
   3  -3   9       12.00        7.47      3.71 o 
   4  -3   9      325.62      336.70      9.47 o 
   5  -3   9       27.53       25.65      7.75 o 
  -8  -2   9      192.87      211.31     13.04 o 
  -7  -2   9       43.62       44.20      6.68 o 
  -6  -2   9      169.57      173.06      6.76 o 
  -5  -2   9      192.19      186.46      7.40 o 
  -4  -2   9      361.85      356.85      8.02 o 
  -3  -2   9       82.29       83.81      3.93 o 
  -2  -2   9      166.66      172.36      5.06 o 
  -1  -2   9       16.85       15.04      2.81 o 
   0  -2   9       12.52       12.17      3.09 o 
   1  -2   9      548.42      529.69      8.92 o 
   2  -2   9      721.50      682.06     10.27 o 
   3  -2   9        7.87        7.44      4.00 o 
   4  -2   9       49.55       43.67      5.91 o 
   5  -2   9       18.13       30.77      7.51 o 
  -8  -1   9       84.54       76.81     10.13 o 
  -7  -1   9       63.96       52.16      5.75 o 
  -6  -1   9      336.39      337.31      8.60 o 
  -5  -1   9       13.70       11.58      3.61 o 
  -4  -1   9       47.33       56.51      4.69 o 
  -3  -1   9      374.42      359.30      6.73 o 
  -2  -1   9      163.54      165.41      4.95 o 
  -1  -1   9      110.75      122.02      4.43 o 
   0  -1   9       11.65       13.34      3.01 o 
   1  -1   9      241.37      245.36      8.18 o 
   2  -1   9      183.09      188.58      5.81 o 
   3  -1   9       39.52       40.98      5.31 o 
   4  -1   9      183.59      187.50      8.74 o 
   5  -1   9      142.44      133.05      8.85 o 
  -8   0   9       39.89       41.64     14.48 o 
  -7   0   9      294.17      281.84      9.24 o 
  -6   0   9        1.11        5.29      4.39 o 
  -5   0   9     1037.18     1032.55     13.14 o 
  -4   0   9        0.80        0.86      3.17 o 
  -3   0   9       60.69       71.72      3.67 o 
  -2   0   9      187.30      180.28      5.03 o 
  -1   0   9      678.36      659.01      9.42 o 
   0   0   9        6.66        9.01      2.80 o 
   1   0   9       12.46       13.60      3.35 o 
   2   0   9      275.50      257.97      8.22 o 
   3   0   9       58.02       58.73      7.14 o 
   4   0   9        7.26       11.50      5.37 o 
   5   0   9      123.67      113.62      9.24 o 
  -8   1   9       86.16       73.46     10.05 o 
  -7   1   9       61.10       66.26      7.43 o 
  -6   1   9      321.57      303.91      8.15 o 
  -5   1   9       13.70        9.85      3.39 o 
  -4   1   9       48.03       59.29      4.19 o 
  -3   1   9      367.17      366.41      8.33 o 
  -2   1   9      172.16      163.01      6.25 o 
  -1   1   9      107.47      108.60      5.29 o 
   0   1   9       13.19       16.65      3.74 o 
   1   1   9      237.67      246.21      6.62 o 
   2   1   9      183.00      182.04      9.33 o 
   3   1   9       41.20       42.86      5.39 o 
   4   1   9      186.43      192.31      8.71 o 
   5   1   9      138.99      132.90      8.53 o 
  -8   2   9      193.97      188.68     18.74 o 
  -7   2   9       42.42       48.79      6.97 o 
  -6   2   9      165.86      162.95     14.49 o 
  -5   2   9      193.77      200.10      6.50 o 
  -4   2   9      364.44      374.57      7.96 o 
  -3   2   9       82.29       75.95      7.06 o 
  -2   2   9      166.50      166.37      9.29 o 
  -1   2   9       17.05       21.42      4.13 o 
   0   2   9       12.01       13.91      4.21 o 
   1   2   9      538.12      523.99     12.36 o 
   2   2   9      729.61      706.26     12.66 o 
   3   2   9        7.74        6.47      4.85 o 
   4   2   9       48.47       51.02      6.62 o 
   5   2   9       18.28       14.53      7.76 o 
  -7   3   9       63.35       55.22      7.18 o 
  -6   3   9      457.42      449.69     13.19 o 
  -5   3   9      108.53      116.46      6.11 o 
  -4   3   9       24.22       21.95      3.75 o 
  -3   3   9      190.26      179.84      7.42 o 
  -2   3   9      182.21      184.05      7.41 o 
  -1   3   9      380.25      378.08      9.98 o 
   0   3   9      135.51      137.03      6.85 o 
   1   3   9        1.61        5.42      4.38 o 
   2   3   9      116.12      118.47      7.20 o 
   3   3   9       13.59       13.63      4.83 o 
   4   3   9      322.80      329.56     10.62 o 
   5   3   9       26.81       23.92      7.87 o 
  -7   4   9      125.07      125.33      9.02 o 
  -6   4   9        8.34        8.64      5.70 o 
  -5   4   9       99.14       88.44      7.09 o 
  -4   4   9       77.76       92.92      6.46 o 
  -3   4   9       84.76       85.86      5.02 o 
  -2   4   9       42.71       49.46      4.95 o 
  -1   4   9      200.20      217.56      7.95 o 
   0   4   9       50.03       52.84      5.21 o 
   1   4   9      508.30      522.89     34.49 o 
   2   4   9      230.70      252.62      9.50 o 
   3   4   9       26.09       33.85      5.82 o 
   4   4   9       29.74       34.44      5.87 o 
   5   4   9       88.14       84.06     16.00 o 
  -7   5   9       18.85       16.35      6.61 o 
  -6   5   9        4.79       12.21      5.94 o 
  -5   5   9      333.59      326.24     11.29 o 
  -4   5   9       71.54       69.90      7.88 o 
  -3   5   9      238.85      250.32     11.59 o 
  -2   5   9      780.16      777.83     13.57 o 
  -1   5   9      276.03      284.92      8.92 o 
   0   5   9       25.90       32.24      4.67 o 
   1   5   9       68.79       73.47      7.77 o 
   2   5   9       41.46       45.75     12.33 o 
   3   5   9      311.76      341.59     11.52 o 
   4   5   9        8.14        7.78      6.59 o 
  -7   6   9       28.32       21.16      7.04 o 
  -6   6   9        3.80        1.75      6.19 o 
  -5   6   9       59.52       59.31      8.62 o 
  -4   6   9      436.92      424.96     15.07 o 
  -3   6   9      280.62      270.12     12.01 o 
  -2   6   9      154.79      179.53     12.57 o 
  -1   6   9      207.70      202.03      9.90 o 
   0   6   9       31.03       29.08      4.53 o 
   1   6   9      110.60      109.87      8.61 o 
   2   6   9       17.26       19.40      6.40 o 
   3   6   9        6.48        1.40      5.85 o 
   4   6   9      132.22      137.59     11.97 o 
  -7   7   9        2.78        3.15     14.18 o 
  -6   7   9       60.45       50.65      7.24 o 
  -5   7   9      108.51      108.03      9.69 o 
  -4   7   9       10.45       13.40      6.53 o 
  -3   7   9        0.43        0.80      6.05 o 
  -2   7   9     1135.43     1112.92     26.67 o 
  -1   7   9       27.47       30.67      6.03 o 
   0   7   9      372.97      352.80     17.43 o 
   1   7   9       17.53       13.36      5.96 o 
   2   7   9        9.55       12.17      6.23 o 
   3   7   9       55.12       79.57     13.26 o 
   4   7   9       24.15       24.36      9.35 o 
  -6   8   9        8.97       14.30      6.80 o 
  -5   8   9      104.49      107.86      9.93 o 
  -4   8   9      330.30      333.90     14.30 o 
  -3   8   9      114.78      121.70      9.61 o 
  -2   8   9      153.88      174.22     14.78 o 
  -1   8   9       48.28       52.42      9.46 o 
   0   8   9      108.98      121.99      9.00 o 
   1   8   9      179.53      178.04     10.39 o 
   2   8   9        8.24        7.34      6.66 o 
   3   8   9      175.61      183.26     18.02 o 
  -5   9   9      205.80      226.95     24.84 o 
  -4   9   9        1.43        1.34      6.90 o 
  -3   9   9       73.52       80.47     13.57 o 
  -2   9   9      216.06      196.19     15.78 o 
  -1   9   9      128.90      124.25     13.20 o 
   0   9   9       29.62       32.71      9.27 o 
   1   9   9      188.88      210.84     18.05 o 
   2   9   9       26.06       21.60     10.22 o 
   3   9   9      113.59      114.52     15.28 o 
  -5  10   9       53.79       61.22     13.11 o 
  -4  10   9       29.89       28.34      7.66 o 
  -3  10   9       67.11       78.55      8.76 o 
  -2  10   9       15.48       15.20      9.91 o 
  -1  10   9      143.14      149.84     14.22 o 
   0  10   9       55.46       57.13     10.62 o 
   1  10   9      274.06      296.33     19.07 o 
   2  10   9      201.89      207.69     17.73 o 
   3  10   9       19.90       15.23     13.82 o 
  -4  11   9       53.75       38.91     11.42 o 
  -3  11   9        4.68        1.68      7.47 o 
  -2  11   9       24.57       18.65      9.46 o 
  -1  11   9       57.05       53.58     11.18 o 
   2  11   9       18.13       25.09     12.75 o 
  -4  12   9       54.73       49.21     13.15 o 
  -3  12   9        1.24        2.43      8.58 o 
  -2  12   9       90.61       91.82     12.85 o 
  -3  13   9      178.03      148.01     16.67 o 
  -2 -12  10       70.03       69.88     13.34 o 
  -1 -12  10      178.73      173.86     10.41 o 
   0 -12  10       86.19       88.43     10.31 o 
  -3 -11  10      223.46      215.65      9.60 o 
  -2 -11  10       23.73       24.64      5.06 o 
  -1 -11  10       44.02       35.28      5.30 o 
   0 -11  10       90.15       98.75      6.71 o 
   1 -11  10       23.40       22.17      7.93 o 
  -5 -10  10        0.20        1.03     13.83 o 
  -4 -10  10       77.10       87.33      6.41 o 
  -3 -10  10      128.91      128.77      7.90 o 
  -2 -10  10      125.73      127.51      6.76 o 
  -1 -10  10      228.88      223.13      8.29 o 
   0 -10  10      156.41      161.11      7.08 o 
   1 -10  10       49.48       39.30      4.98 o 
   2 -10  10        6.87       10.32      7.85 o 
  -5  -9  10       18.88       14.83      4.89 o 
  -4  -9  10      225.77      223.16      8.89 o 
  -3  -9  10       32.47       32.97      5.65 o 
  -2  -9  10       37.86       40.62      5.06 o 
  -1  -9  10      158.92      168.84      7.29 o 
   0  -9  10       38.49       36.40      4.14 o 
   1  -9  10       62.96       72.74      4.93 o 
   2  -9  10       85.06       90.18      6.63 o 
  -6  -8  10       90.92       76.91     10.37 o 
  -5  -8  10       50.72       55.33      6.33 o 
  -4  -8  10       30.30       29.21      4.30 o 
  -3  -8  10       93.41      100.16      7.93 o 
  -2  -8  10      126.31      121.89      6.41 o 
  -1  -8  10       38.13       44.49      4.30 o 
   0  -8  10      139.39      136.70      5.93 o 
   1  -8  10       65.57       67.57      4.63 o 
   2  -8  10       39.18       38.38      4.86 o 
   3  -8  10      147.08      166.94     10.07 o 
  -6  -7  10       23.41       21.75      5.74 o 
  -5  -7  10       57.26       50.64      5.38 o 
  -4  -7  10      316.07      306.20      8.99 o 
  -3  -7  10       55.08       56.63      4.92 o 
  -2  -7  10      108.84      106.18      5.22 o 
  -1  -7  10       36.17       34.86      4.04 o 
   0  -7  10      126.67      129.21      5.75 o 
   1  -7  10       20.56       15.87      3.72 o 
   2  -7  10       10.65       10.96      4.33 o 
   3  -7  10       90.31      101.81      6.64 o 
  -6  -6  10      220.61      230.23      9.68 o 
  -5  -6  10      219.67      205.14      8.65 o 
  -4  -6  10        2.77        0.34      4.78 o 
  -3  -6  10      347.88      355.73      8.05 o 
  -2  -6  10       61.79       63.43      4.02 o 
  -1  -6  10        5.79        5.60      3.53 o 
   0  -6  10       22.22       25.23      3.88 o 
   1  -6  10       95.25       95.65      4.73 o 
   2  -6  10       30.05       27.58      4.30 o 
   3  -6  10      273.78      258.89      8.12 o 
  -6  -5  10       55.59       62.60      6.38 o 
  -5  -5  10      180.11      178.65      7.30 o 
  -4  -5  10      811.26      770.89     12.78 o 
  -3  -5  10      105.23      101.25      5.01 o 
  -2  -5  10       52.01       59.92      3.89 o 
  -1  -5  10      191.58      181.67      5.50 o 
   0  -5  10       56.02       54.98      5.50 o 
   1  -5  10       86.03       91.40      5.94 o 
   2  -5  10       84.10       88.64      5.20 o 
   3  -5  10      101.98       98.14      5.81 o 
   4  -5  10       26.34       33.18      7.55 o 
  -7  -4  10       19.08       17.66      8.38 o 
  -6  -4  10       80.61       77.18      6.66 o 
  -5  -4  10      150.77      146.51      7.65 o 
  -4  -4  10       67.06       61.95      4.96 o 
  -3  -4  10      297.77      303.10      7.38 o 
  -2  -4  10      198.76      194.92      5.53 o 
  -1  -4  10      217.14      216.80      5.76 o 
   0  -4  10      294.58      296.03      6.54 o 
   1  -4  10       73.45       73.21      4.61 o 
   2  -4  10      136.65      123.62      5.97 o 
   3  -4  10       15.27       10.27      4.28 o 
   4  -4  10       51.51       46.60     16.14 o 
  -7  -3  10       35.38       30.06      6.81 o 
  -6  -3  10      111.95      112.28      7.10 o 
  -5  -3  10       43.30       46.70      4.79 o 
  -4  -3  10      241.53      243.42      7.54 o 
  -3  -3  10      451.14      448.05      9.27 o 
  -2  -3  10      179.40      181.32      5.67 o 
  -1  -3  10       49.55       59.45      3.99 o 
   0  -3  10      119.57      117.51      4.56 o 
   1  -3  10       26.99       28.50      3.80 o 
   2  -3  10      226.44      217.69      6.68 o 
   3  -3  10      123.34      122.97      6.60 o 
   4  -3  10       51.86       55.15      5.92 o 
  -7  -2  10      167.84      182.58     10.23 o 
  -6  -2  10      176.65      170.51      7.11 o 
  -5  -2  10       66.30       66.91      5.70 o 
  -4  -2  10        7.48       13.52      3.76 o 
  -3  -2  10       79.17       75.19      4.78 o 
  -2  -2  10       96.09       93.19      4.40 o 
  -1  -2  10      557.74      528.83      8.67 o 
   0  -2  10      406.95      406.43     11.34 o 
   1  -2  10       74.03       75.91      5.83 o 
   2  -2  10       12.51       12.68      4.16 o 
   3  -2  10       57.55       65.51      5.65 o 
   4  -2  10       22.93       23.48      6.12 o 
  -7  -1  10       93.21       93.18      7.90 o 
  -6  -1  10       14.37       14.62      4.91 o 
  -5  -1  10      157.30      152.71      7.17 o 
  -4  -1  10       84.30       86.76      5.84 o 
  -3  -1  10      296.75      295.76      7.55 o 
  -2  -1  10       63.81       66.69      4.51 o 
  -1  -1  10        8.28       10.26      3.01 o 
   0  -1  10      381.97      386.67      9.77 o 
   1  -1  10      209.19      203.94      7.93 o 
   2  -1  10       73.69       78.16      6.04 o 
   3  -1  10      101.66      101.15      6.89 o 
   4  -1  10       42.13       52.20      6.60 o 
  -7   0  10      145.27      151.16      7.88 o 
  -6   0  10      107.81      119.73      6.92 o 
  -5   0  10       35.29       38.90      4.97 o 
  -4   0  10        0.03       -2.06      4.08 o 
  -3   0  10       83.59       77.17      5.46 o 
  -2   0  10      160.55      152.80      5.80 o 
  -1   0  10      149.66      163.24      6.73 o 
   0   0  10      104.23      100.63      6.00 o 
   1   0  10       40.18       35.51      4.91 o 
   2   0  10       45.88       53.17      5.72 o 
   3   0  10      285.42      286.99      9.85 o 
   4   0  10        0.96        1.78      6.17 o 
  -7   1  10       99.17       90.64      8.41 o 
  -6   1  10       14.71       24.72      4.40 o 
  -5   1  10      154.07      174.37      7.45 o 
  -4   1  10       84.78       81.02      5.61 o 
  -3   1  10      299.68      313.06      8.88 o 
  -2   1  10       66.82       69.05      4.57 o 
  -1   1  10        9.38       17.12      4.04 o 
   0   1  10      383.08      369.76      9.52 o 
   1   1  10      204.69      205.96      7.84 o 
   2   1  10       69.57       73.88      6.10 o 
   3   1  10      101.04       94.87      6.87 o 
   4   1  10       42.88       46.94      6.36 o 
  -7   2  10      173.15      175.30     10.16 o 
  -6   2  10      174.62      187.34      9.72 o 
  -5   2  10       65.77       55.23      4.57 o 
  -4   2  10        8.38       11.94      3.59 o 
  -3   2  10       78.19       78.55      5.42 o 
  -2   2  10       98.64      103.31      5.06 o 
  -1   2  10      551.83      529.92     15.25 o 
   0   2  10      414.02      406.92      9.91 o 
   1   2  10       78.22       80.60      5.84 o 
   2   2  10       11.46        8.90      5.64 o 
   3   2  10       60.89       63.00      7.30 o 
   4   2  10       24.07       19.06      6.14 o 
  -7   3  10       34.74       22.12      6.96 o 
  -6   3  10      113.88      118.82     12.82 o 
  -5   3  10       42.40       45.94      5.10 o 
  -4   3  10      235.89      258.20      9.56 o 
  -3   3  10      455.72      461.19     11.87 o 
  -2   3  10      182.34      177.61      6.96 o 
  -1   3  10       48.01       60.61      5.78 o 
   0   3  10      119.58      120.61      7.20 o 
   1   3  10       27.33       34.83      5.42 o 
   2   3  10      235.51      214.84     10.71 o 
   3   3  10      124.06      128.74     14.82 o 
   4   3  10       52.62       59.12     10.08 o 
  -7   4  10       20.88       24.49      7.47 o 
  -6   4  10       78.24       82.56      7.77 o 
  -5   4  10      147.82      150.16      8.73 o 
  -4   4  10       65.94       64.56      6.52 o 
  -3   4  10      298.53      302.36     10.42 o 
  -2   4  10      199.13      185.90      8.08 o 
  -1   4  10      213.66      218.00      8.62 o 
   0   4  10      289.21      286.53      9.91 o 
   1   4  10       69.27       74.41      6.62 o 
   2   4  10      130.06      126.56     10.01 o 
   3   4  10       14.57       18.12      6.34 o 
   4   4  10       53.05       74.30     13.03 o 
  -7   5  10       90.22       97.67     16.05 o 
  -6   5  10       57.00       58.91      7.45 o 
  -5   5  10      182.45      193.28      9.70 o 
  -4   5  10      811.26      794.46     20.88 o 
  -3   5  10      110.04      104.63      8.42 o 
  -2   5  10       52.78       66.49      8.15 o 
  -1   5  10      189.79      190.35      8.18 o 
   0   5  10       59.87       61.38      5.89 o 
   1   5  10       84.08       88.48      9.03 o 
   2   5  10       82.82       87.11      9.12 o 
   3   5  10      106.62      105.29     15.21 o 
   4   5  10       25.35       25.75     12.59 o 
  -6   6  10      220.99      240.81     11.36 o 
  -5   6  10      221.42      217.68     12.76 o 
  -4   6  10        2.37        0.18      7.11 o 
  -3   6  10      344.39      346.85     14.39 o 
  -2   6  10       57.58       60.38      9.77 o 
  -1   6  10        6.92        6.25      5.78 o 
   0   6  10       21.75       23.45      5.06 o 
   1   6  10       96.74       93.91      7.08 o 
   2   6  10       31.79       36.27     12.02 o 
   3   6  10      278.58      282.41     14.16 o 
  -6   7  10       22.30       18.50      7.04 o 
  -5   7  10       55.73       50.36      8.60 o 
  -4   7  10      312.53      318.79     19.12 o 
  -3   7  10       55.05       58.43     18.81 o 
  -2   7  10      106.84      110.50     13.49 o 
  -1   7  10       37.43       38.81      7.15 o 
   0   7  10      127.60      121.56      9.52 o 
   1   7  10       23.48       28.41      7.18 o 
   2   7  10       10.55       18.67      7.22 o 
   3   7  10       84.74       97.25     14.68 o 
  -6   8  10       93.57       77.36     13.43 o 
  -5   8  10       50.76       60.21      9.09 o 
  -4   8  10       29.53       28.57      7.90 o 
  -3   8  10       99.07      122.41     13.25 o 
  -2   8  10      128.05      141.01     14.41 o 
  -1   8  10       36.76       36.28      9.69 o 
   0   8  10      140.48      127.14     15.25 o 
   1   8  10       64.34       65.41      8.70 o 
   2   8  10       39.92       45.46     12.56 o 
  -5   9  10       17.90       17.10      8.61 o 
  -4   9  10      224.12      238.16     13.59 o 
  -3   9  10       33.74       32.14      7.66 o 
  -2   9  10       37.36       35.13     11.23 o 
  -1   9  10      160.23      183.80     16.21 o 
   0   9  10       38.05       41.28      7.55 o 
   1   9  10       65.66       79.38     17.32 o 
   2   9  10       84.39       86.00     14.47 o 
  -5  10  10        0.15        4.32     14.76 o 
  -4  10  10       77.67       86.35      9.91 o 
  -3  10  10      128.90      140.92     10.99 o 
  -2  10  10      127.20      118.17     14.72 o 
  -1  10  10      226.86      219.71     17.39 o 
   0  10  10      156.78      170.49     16.13 o 
   2  10  10        7.25       13.47     14.78 o 
  -4  11  10      138.99      143.61     17.10 o 
  -3  11  10      217.37      237.67     17.91 o 
  -2  11  10       24.49       23.18     11.17 o 
  -1  11  10       45.31       38.75     11.51 o 
  -3  12  10        6.69       15.97      9.73 o 
  -2  12  10       68.01       66.45     13.24 o 
  -1 -11  11       80.09       63.98     13.92 o 
  -3 -10  11       91.51       94.29     15.03 o 
  -2 -10  11       45.65       51.55      6.51 o 
  -1 -10  11       22.84       27.10      5.42 o 
   0 -10  11       20.81       22.69      7.70 o 
   1 -10  11        2.25       -5.23     15.56 o 
  -4  -9  11      193.84      194.18     18.59 o 
  -3  -9  11      154.39      157.66      8.63 o 
  -2  -9  11       78.35       85.59      6.35 o 
  -1  -9  11       39.93       46.65      5.44 o 
   0  -9  11       14.00       17.31      4.76 o 
   1  -9  11       29.52       25.71      5.56 o 
  -5  -8  11       49.81       53.47     11.83 o 
  -4  -8  11       40.53       44.79      5.50 o 
  -3  -8  11        3.11        4.66      5.25 o 
  -2  -8  11       15.74       20.65      4.90 o 
  -1  -8  11      114.80      108.88      5.89 o 
   0  -8  11       74.10       77.84      5.52 o 
   1  -8  11      159.41      155.78      6.95 o 
   2  -8  11      134.75      114.71     15.65 o 
  -5  -7  11       36.51       30.74      5.33 o 
  -4  -7  11        2.30        1.31      4.84 o 
  -3  -7  11       86.40       80.21      6.58 o 
  -2  -7  11       84.52       96.40      6.12 o 
  -1  -7  11      304.32      306.19      8.23 o 
   0  -7  11       21.79       20.46      4.22 o 
   1  -7  11       78.06       75.02      5.67 o 
   2  -7  11        3.07        7.67      6.09 o 
  -6  -6  11       99.48      118.11     16.34 o 
  -5  -6  11      146.95      145.99      7.36 o 
  -4  -6  11       21.79       21.62      4.56 o 
  -3  -6  11      131.25      117.98      8.30 o 
  -2  -6  11        1.08        0.81      3.92 o 
  -1  -6  11       29.22       31.21      4.24 o 
   0  -6  11      131.83      129.93      6.04 o 
   1  -6  11      333.12      346.80      8.80 o 
   2  -6  11      111.11       99.27      6.64 o 
   3  -6  11       39.23       29.66      9.43 o 
  -6  -5  11       94.28       86.67      7.42 o 
  -5  -5  11       15.07       19.97      4.77 o 
  -4  -5  11       19.57       20.67      4.62 o 
  -3  -5  11      189.42      193.70      6.69 o 
  -2  -5  11       29.25       34.94      3.82 o 
  -1  -5  11      146.13      148.11      6.21 o 
   0  -5  11       10.85       10.96      3.73 o 
   1  -5  11       87.38       86.92      5.34 o 
   2  -5  11      103.94      109.13      8.04 o 
   3  -5  11        4.85       10.60     13.70 o 
  -6  -4  11       86.81       85.68      7.28 o 
  -5  -4  11      135.05      137.31      7.83 o 
  -4  -4  11      167.08      171.13      7.20 o 
  -3  -4  11      133.29      126.63      5.77 o 
  -2  -4  11      151.21      144.18      5.37 o 
  -1  -4  11       24.24       24.15      3.54 o 
   0  -4  11      105.12      108.03      5.38 o 
   1  -4  11      120.83      114.52      5.65 o 
   2  -4  11      122.79      115.64      7.62 o 
   3  -4  11       41.46       47.66     13.12 o 
  -6  -3  11      107.44      102.64      7.48 o 
  -5  -3  11      174.67      172.45      7.37 o 
  -4  -3  11       72.58       77.83      5.48 o 
  -3  -3  11       11.09       10.48      3.70 o 
  -2  -3  11      549.18      525.46     11.07 o 
  -1  -3  11      278.87      261.29      6.50 o 
   0  -3  11       12.96       15.73      3.72 o 
   1  -3  11       17.75       15.70      4.53 o 
   2  -3  11      139.54      156.93      8.16 o 
   3  -3  11       14.99       10.46      6.12 o 
  -6  -2  11        9.42        4.77      5.56 o 
  -5  -2  11      110.23      117.54      6.44 o 
  -4  -2  11       95.87      106.15      6.48 o 
  -3  -2  11      301.09      282.40      8.13 o 
  -2  -2  11      102.48      107.23      5.63 o 
  -1  -2  11       38.27       37.35      4.48 o 
   0  -2  11       79.10       78.19      5.35 o 
   1  -2  11      124.25      129.87      6.46 o 
   2  -2  11       31.67       27.98      5.79 o 
   3  -2  11       73.01       68.55      6.96 o 
  -7  -1  11       89.40       95.19     16.79 o 
  -6  -1  11        1.23       -0.15      5.06 o 
  -5  -1  11      195.98      208.73      8.59 o 
  -4  -1  11      160.52      164.52      7.62 o 
  -3  -1  11        1.15        3.42      4.60 o 
  -2  -1  11      692.93      658.46     11.38 o 
  -1  -1  11      126.67      126.33      5.91 o 
   0  -1  11       14.09       15.71      4.74 o 
   1  -1  11       61.89       61.78      6.00 o 
   2  -1  11       77.69       71.04      6.50 o 
   3  -1  11       24.10       20.46      5.81 o 
  -7   0  11       67.72       56.18     13.28 o 
  -6   0  11        1.47       -3.63      5.47 o 
  -5   0  11       90.95       88.93      9.97 o 
  -4   0  11      245.63      256.28      9.04 o 
  -3   0  11      143.15      131.27      6.93 o 
  -2   0  11        0.43       -0.29      3.99 o 
  -1   0  11      119.97      124.95      5.95 o 
   0   0  11      341.48      345.74     11.96 o 
   1   0  11      223.41      227.44      8.80 o 
   2   0  11       31.39       25.14      5.40 o 
   3   0  11       16.89       22.58      5.96 o 
  -7   1  11       91.30       71.37     14.64 o 
  -6   1  11        0.86       -0.79      6.63 o 
  -5   1  11      193.65      204.36      8.42 o 
  -4   1  11      157.28      153.68      7.44 o 
  -3   1  11        1.29        3.84      4.38 o 
  -2   1  11      683.97      660.34     14.44 o 
  -1   1  11      129.54      131.72      6.77 o 
   0   1  11       13.40       13.78      4.63 o 
   1   1  11       60.01       52.40      5.70 o 
   2   1  11       76.86       82.83      6.62 o 
   3   1  11       25.19       26.69      5.97 o 
  -6   2  11        9.26       10.47      7.81 o 
  -5   2  11      111.56      127.70     11.76 o 
  -4   2  11       93.00      101.84      7.60 o 
  -3   2  11      302.86      299.40      9.32 o 
  -2   2  11       99.93       97.38      5.50 o 
  -1   2  11       39.45       35.36      4.90 o 
   0   2  11       79.53       78.32      5.85 o 
   1   2  11      124.12      132.98      7.31 o 
   2   2  11       34.73       38.77      5.82 o 
   3   2  11       72.25       66.87      6.86 o 
  -7   3  11       34.32       37.14     15.71 o 
  -6   3  11      107.55      125.63     11.30 o 
  -5   3  11      182.43      199.78     12.71 o 
  -4   3  11       73.36       70.79      7.21 o 
  -3   3  11       10.14       12.31      4.89 o 
  -2   3  11      553.47      556.63     10.50 o 
  -1   3  11      275.55      266.58      8.70 o 
   0   3  11       12.14       12.07      4.68 o 
   1   3  11       16.81       18.82      5.05 o 
   2   3  11      138.99      151.80     14.13 o 
   3   3  11       14.99       17.79      7.12 o 
  -6   4  11       90.17      102.55      8.64 o 
  -5   4  11      129.21      140.34      8.90 o 
  -4   4  11      165.76      170.05     10.19 o 
  -3   4  11      131.44      142.15      8.41 o 
  -2   4  11      145.31      144.22      7.06 o 
  -1   4  11       23.20       23.92      5.16 o 
   0   4  11      105.38      110.56      7.66 o 
   1   4  11      118.40      117.39      8.00 o 
   2   4  11      127.41      126.02      7.58 o 
   3   4  11       40.44       48.17     12.54 o 
  -6   5  11       99.34       82.43     10.88 o 
  -5   5  11       14.09       18.45      6.49 o 
  -4   5  11       19.00       13.56      7.71 o 
  -3   5  11      192.29      213.97      9.89 o 
  -2   5  11       32.33       31.51      7.12 o 
  -1   5  11      146.82      147.81     10.39 o 
   0   5  11       11.35       17.28      5.21 o 
   1   5  11       88.30       88.08      7.48 o 
   2   5  11      103.51      127.62     11.62 o 
   3   5  11        4.71        5.27     13.94 o 
  -6   6  11       93.67      124.75     16.72 o 
  -5   6  11      150.73      151.96     12.02 o 
  -4   6  11       23.49       25.43      7.88 o 
  -3   6  11      129.49      116.83     10.39 o 
  -2   6  11        0.86       -0.21      8.89 o 
  -1   6  11       28.46       23.34      7.26 o 
   0   6  11      133.98      143.66     14.63 o 
   1   6  11      329.47      334.17     15.83 o 
   2   6  11      111.12      105.64      8.47 o 
   3   6  11       38.28       40.89     13.71 o 
  -5   7  11       35.43       34.85      8.96 o 
  -4   7  11        1.92        3.96      7.93 o 
  -3   7  11       88.88       79.47     16.01 o 
  -2   7  11       84.03       99.76     14.10 o 
  -1   7  11      307.58      301.49     20.41 o 
   0   7  11       22.50       18.28      7.05 o 
   1   7  11       78.15       93.02     13.21 o 
   2   7  11        3.19        6.63      9.36 o 
  -5   8  11       50.39       37.64     13.54 o 
  -4   8  11       39.23       43.00      9.03 o 
  -3   8  11        2.92        3.93      7.82 o 
  -2   8  11       16.06       16.22     10.65 o 
   0   8  11       73.08       78.95     13.89 o 
   1   8  11      161.22      177.93     12.17 o 
  -4   9  11      199.78      241.53     20.37 o 
  -3   9  11      147.45      150.07     11.84 o 
  -2   9  11       75.34       92.50     14.53 o 
  -1   9  11       40.04       39.58     11.78 o 
   1   9  11       28.55       22.03     13.88 o 
  -3  10  11       89.70       84.84     10.16 o 
  -2  10  11       46.81       50.28     12.98 o 
  -1  10  11       21.56       49.53     12.53 o 
   0  10  11       21.04       25.03     13.13 o 
  -1  11  11       79.85       52.71     14.37 o 
  -3  -8  12       53.67       53.96     12.59 o 
  -2  -8  12       41.07       47.96      8.96 o 
  -1  -8  12      147.68      143.98      8.44 o 
   0  -8  12       39.21       43.42      7.12 o 
  -5  -7  12        3.98       13.52     14.85 o 
  -4  -7  12      139.58      139.93     16.38 o 
  -3  -7  12      354.50      357.34     11.77 o 
  -2  -7  12       21.00       15.33      5.81 o 
  -1  -7  12       30.52       36.44      4.84 o 
   0  -7  12       65.51       63.20      5.44 o 
   1  -7  12        1.54        0.68      9.58 o 
  -5  -6  12       77.59       76.01     10.52 o 
  -4  -6  12       14.18       14.13      5.38 o 
  -3  -6  12       23.82       12.83      5.80 o 
  -2  -6  12       94.46       88.52      6.11 o 
  -1  -6  12      316.37      318.45      8.66 o 
   0  -6  12       25.92       27.37      4.64 o 
   1  -6  12       36.60       26.66      7.28 o 
  -5  -5  12       16.24       17.02      8.94 o 
  -4  -5  12       82.75       89.46      6.33 o 
  -3  -5  12      109.31      103.26      5.71 o 
  -2  -5  12       49.37       51.54      4.93 o 
  -1  -5  12        6.68        2.68      4.35 o 
   0  -5  12      249.72      247.83      8.78 o 
   1  -5  12       24.57       30.95      5.56 o 
  -5  -4  12       73.51       71.36      7.05 o 
  -4  -4  12       14.42       14.53      4.81 o 
  -3  -4  12       99.50       95.89      5.65 o 
  -2  -4  12      175.12      176.56      6.78 o 
  -1  -4  12      136.67      135.12      6.87 o 
   0  -4  12       57.83       64.90      5.81 o 
   1  -4  12      153.71      148.37      7.45 o 
  -6  -3  12       19.63       11.01     13.92 o 
  -5  -3  12      118.99      130.88      8.23 o 
  -4  -3  12       63.43       59.35      6.30 o 
  -3  -3  12       23.33       16.53      4.55 o 
  -2  -3  12       22.28       27.76      4.41 o 
  -1  -3  12      247.00      247.09      7.50 o 
   0  -3  12      235.37      238.97      8.43 o 
   1  -3  12       84.79       80.28      6.26 o 
  -6  -2  12        8.72       16.27      7.70 o 
  -5  -2  12      123.54      124.48      7.04 o 
  -4  -2  12       39.60       40.79      6.85 o 
  -3  -2  12       64.93       70.40      6.19 o 
  -2  -2  12       50.11       49.31      5.06 o 
  -1  -2  12      100.66      102.88      6.04 o 
   0  -2  12       90.85       82.07      5.80 o 
   1  -2  12      130.27      127.00      7.02 o 
   2  -2  12        4.63        7.08     11.98 o 
  -6  -1  12      128.37      120.86      8.21 o 
  -5  -1  12        4.42        3.91      5.69 o 
  -4  -1  12      317.99      345.26     10.93 o 
  -3  -1  12       65.80       63.50      6.26 o 
  -2  -1  12       71.57       70.06      5.37 o 
  -1  -1  12       24.72       24.47      4.55 o 
   0  -1  12       52.96       58.74      6.19 o 
   1  -1  12       46.56       45.80      6.14 o 
   2  -1  12       22.79       20.22      5.89 o 
  -6   0  12       36.44       40.68      7.39 o 
  -5   0  12       21.82       23.89      6.59 o 
  -4   0  12      270.63      293.43     10.11 o 
  -3   0  12        2.85        4.85      4.90 o 
  -2   0  12      229.02      228.41      7.73 o 
  -1   0  12        8.46       14.54      4.37 o 
   0   0  12       83.13       80.99      6.56 o 
   1   0  12        3.59        0.61      5.37 o 
   2   0  12       49.69       52.90      6.62 o 
  -6   1  12      126.72      120.48     11.22 o 
  -5   1  12        5.20        6.91      5.53 o 
  -4   1  12      322.27      346.41     12.77 o 
  -3   1  12       64.80       68.42      6.21 o 
  -2   1  12       72.99       74.48      5.39 o 
  -1   1  12       23.27       20.64      4.46 o 
   0   1  12       53.05       51.39      5.95 o 
   1   1  12       45.20       43.65      5.98 o 
   2   1  12       22.35       19.22      5.90 o 
  -5   2  12      128.53      123.20      9.01 o 
  -4   2  12       42.73       41.82      8.92 o 
  -3   2  12       65.03       68.35      6.12 o 
  -2   2  12       50.08       52.05      4.99 o 
  -1   2  12       98.89      106.46      6.79 o 
   0   2  12       90.21       92.99      6.87 o 
   1   2  12      135.81      136.00      9.59 o 
   2   2  12        4.46        0.52      8.25 o 
  -5   3  12      115.28      142.48     12.14 o 
  -4   3  12       66.29       82.55      8.09 o 
  -3   3  12       25.15       24.95      9.57 o 
  -2   3  12       20.90       21.79      4.43 o 
  -1   3  12      248.17      245.22      9.01 o 
   0   3  12      225.41      221.94     11.75 o 
   1   3  12       83.95       89.21     13.28 o 
   2   3  12      102.04      111.90     14.95 o 
  -5   4  12       70.51       80.71     13.80 o 
  -4   4  12       13.81       12.58      8.13 o 
  -3   4  12      104.92      107.63      8.30 o 
  -2   4  12      180.54      183.30      8.33 o 
  -1   4  12      140.12      152.26      7.67 o 
   0   4  12       57.03       68.84      6.27 o 
   1   4  12      153.63      138.08      7.98 o 
   2   4  12       26.06       25.55     12.40 o 
  -4   5  12       81.62       77.59     10.01 o 
  -3   5  12      105.50      100.69      8.06 o 
  -2   5  12       49.90       52.49      7.06 o 
  -1   5  12        6.52        8.19      7.37 o 
   0   5  12      252.34      258.18     15.18 o 
   1   5  12       25.44       38.14      6.17 o 
   2   5  12       33.86       31.26     12.33 o 
  -4   6  12       12.48       10.72      8.44 o 
  -3   6  12       25.56       15.86      8.19 o 
  -2   6  12       94.43       98.10     13.37 o 
  -1   6  12      312.95      302.37     14.55 o 
   0   6  12       26.60       25.19      8.00 o 
   1   6  12       37.55       43.05      8.72 o 
  -3   7  12      357.54      359.00     16.73 o 
  -2   7  12       20.96       17.55     11.22 o 
  -1   7  12       30.67       38.58      8.15 o 
   0   7  12       67.15       67.03      9.34 o 
  -2   8  12       41.19       45.74     12.68 o 
   0   8  12       37.34       44.59      9.49 o 
  -3  -6  13       67.31       69.82     12.78 o 
  -2  -6  13        4.64       14.84     13.53 o 
  -1  -6  13       15.99       15.84      9.91 o 
  -4  -5  13       51.39       51.88     14.43 o 
  -3  -5  13       37.22       31.21     13.02 o 
  -2  -5  13      163.34      153.06     16.26 o 
  -1  -5  13       27.46       20.67      9.34 o 
  -4  -4  13       25.15       22.57     13.91 o 
  -3  -4  13        7.37        7.53      6.08 o 
  -2  -4  13       25.26       20.54      6.01 o 
  -1  -4  13        9.93        9.50      5.37 o 
   0  -4  13       92.44       87.33     10.94 o 
  -4  -3  13      145.99      147.46     12.24 o 
  -3  -3  13      152.21      145.54      7.64 o 
  -2  -3  13      147.17      133.63      8.33 o 
  -1  -3  13       77.87       68.09      6.15 o 
   0  -3  13       18.38       18.03      7.25 o 
  -5  -2  13       31.15       26.20     14.75 o 
  -4  -2  13       52.10       58.16      6.96 o 
  -3  -2  13      249.82      271.93     10.30 o 
  -2  -2  13       61.16       59.88      6.47 o 
  -1  -2  13       50.45       54.97      5.27 o 
   0  -2  13       11.53        9.66      5.33 o 
  -5  -1  13       12.57       20.82      9.72 o 
  -4  -1  13       38.90       46.88      6.54 o 
  -3  -1  13      116.07      127.77      7.97 o 
  -2  -1  13       86.81      100.77      7.33 o 
  -1  -1  13      128.32      127.60      7.00 o 
   0  -1  13       57.97       55.11      5.78 o 
  -5   0  13        1.64        6.63      8.18 o 
  -4   0  13       53.26       52.36      6.32 o 
  -3   0  13       16.68       19.15      5.73 o 
  -2   0  13       51.05       49.81      6.13 o 
  -1   0  13        1.26        2.28      5.52 o 
   0   0  13       31.22       30.91      5.43 o 
  -5   1  13       13.29       13.21     14.84 o 
  -4   1  13       34.87       39.48      6.27 o 
  -3   1  13      116.55      125.91      7.74 o 
  -2   1  13       84.87       86.42      6.83 o 
  -1   1  13      132.17      138.05      7.15 o 
   0   1  13       58.85       53.72      6.58 o 
  -5   2  13       30.39       36.09     14.50 o 
  -4   2  13       50.90       53.87     14.21 o 
  -3   2  13      256.19      263.29     10.04 o 
  -2   2  13       65.71       66.49      6.60 o 
  -1   2  13       51.24       57.50      5.63 o 
   0   2  13       11.13       14.36      5.83 o 
  -4   3  13      144.38      146.06     16.77 o 
  -3   3  13      147.60      163.34     12.03 o 
  -2   3  13      144.08      144.00      9.67 o 
  -1   3  13       76.69       76.36      6.66 o 
   0   3  13       19.61       24.52      6.91 o 
  -3   4  13        6.65        6.97      9.14 o 
  -2   4  13       24.13       20.89      6.69 o 
  -1   4  13       10.81       12.83      7.01 o 
   0   4  13       93.76       86.37     10.04 o 
  -2   5  13      158.46      144.39     16.57 o 
  -1   5  13       27.00       29.90      9.31 o 
  -1   6  13       16.64       21.15     14.23 o 
  -3   1  14       88.54       78.74     13.61 o 
  -2   2  14        3.81        3.57     13.58 o 
                                                 
